# Supplementary material for: Genomic insights into selective signals and local adaptation of a litchi subspecies
Source: Mol Hortic. 2026 Mar 9;6:23. doi: 10.1186/s43897-025-00205-8 (PMC12969909; doi:10.1186/s43897-025-00205-8)
Supplement: Supplementary file 2 — Supplementary Material 2. [file 43897_2025_205_MOESM2_ESM.xlsx]

## Sheet: TableS1
Table S1 Summary of the 370 accessions used in this study
Sample	Population	Accession ID	Accession name	Origin
1	fulvosus	230218PB001	230218PB001	Pingbian, Yunan
2	fulvosus	230218PB002	230218PB002	Pingbian, Yunan
3	fulvosus	230218PB003	230218PB003	Pingbian, Yunan
4	fulvosus	230218PB004	230218PB004	Pingbian, Yunan
5	fulvosus	230218PB005	230218PB005	Pingbian, Yunan
6	fulvosus	230218PB006	230218PB006	Pingbian, Yunan
7	fulvosus	230218PB007	230218PB007	Pingbian, Yunan
8	fulvosus	230218PB008	230218PB008	Pingbian, Yunan
9	fulvosus	230218PB009	230218PB009	Pingbian, Yunan
10	fulvosus	230218PB010	230218PB010	Pingbian, Yunan
11	fulvosus	230218PB011	230218PB011	Pingbian, Yunan
12	fulvosus	230218PB012	230218PB012	Pingbian, Yunan
13	fulvosus	230218PB013	230218PB013	Pingbian, Yunan
14	fulvosus	230218PB014	230218PB014	Pingbian, Yunan
15	fulvosus	230218PB015	230218PB015	Pingbian, Yunan
16	fulvosus	230218PB016	230218PB016	Pingbian, Yunan
17	fulvosus	230218PB017	230218PB017	Pingbian, Yunan
18	fulvosus	230218PB018	230218PB018	Pingbian, Yunan
19	fulvosus	230218PB019	230218PB019	Pingbian, Yunan
20	fulvosus	230218PB020	230218PB020	Pingbian, Yunan
21	fulvosus	230218PB021	230218PB021	Pingbian, Yunan
22	fulvosus	230218PB022	230218PB022	Pingbian, Yunan
23	fulvosus	230218PB023	230218PB023	Pingbian, Yunan
24	fulvosus	230219PB001	230219PB001	Pingbian, Yunan
25	fulvosus	230219PB002	230219PB002	Pingbian, Yunan
26	fulvosus	230219PB003	230219PB003	Pingbian, Yunan
27	fulvosus	230219PB004	230219PB004	Pingbian, Yunan
28	fulvosus	230219PB005	230219PB005	Pingbian, Yunan
29	fulvosus	230219PB006	230219PB006	Pingbian, Yunan
30	fulvosus	230219PB007	230219PB007	Pingbian, Yunan
31	fulvosus	230219PB008	230219PB008	Pingbian, Yunan
32	fulvosus	230219PB009	230219PB009	Pingbian, Yunan
33	fulvosus	230219PB011	230219PB011	Pingbian, Yunan
34	fulvosus	230219PB012	230219PB012	Pingbian, Yunan
35	fulvosus	230220PB001	230220PB001	Pingbian, Yunan
36	fulvosus	230220PB002	230220PB002	Pingbian, Yunan
37	fulvosus	230220PB003	230220PB003	Pingbian, Yunan
38	fulvosus	230220PB004	230220PB004	Pingbian, Yunan
39	fulvosus	230220PB005	230220PB005	Pingbian, Yunan
40	fulvosus	230220PB006	230220PB006	Pingbian, Yunan
41	fulvosus	230220PB007	230220PB007	Pingbian, Yunan
42	fulvosus	230220PB008	230220PB008	Pingbian, Yunan
43	fulvosus	230220PB009	230220PB009	Pingbian, Yunan
44	fulvosus	230220PB010	230220PB010	Pingbian, Yunan
45	fulvosus	230220PB011	230220PB011	Pingbian, Yunan
46	fulvosus	230220PB012	230220PB012	Pingbian, Yunan
47	fulvosus	230220PB013	230220PB013	Pingbian, Yunan
48	fulvosus	230220PB016	230220PB016	Pingbian, Yunan
49	fulvosus	230220PB017	230220PB017	Pingbian, Yunan
50	fulvosus	230220PB018	230220PB018	Pingbian, Yunan
51	fulvosus	230218XP001	230218XP001	Xingping, Yunnan
52	fulvosus	230218XP002	230218XP002	Xingping, Yunnan
53	fulvosus	230218XP003	230218XP003	Xingping, Yunnan
54	fulvosus	230218XP004	230218XP004	Xingping, Yunnan
55	fulvosus	230218XP005	230218XP005	Xingping, Yunnan
56	fulvosus	230218XP006	230218XP006	Xingping, Yunnan
57	fulvosus	230218XP007	230218XP007	Xingping, Yunnan
58	fulvosus	230218XP008	230218XP008	Xingping, Yunnan
59	fulvosus	230218XP009	230218XP009	Xingping, Yunnan
60	fulvosus	230218XP010	230218XP010	Xingping, Yunnan
61	fulvosus	230218XP011	230218XP011	Xingping, Yunnan
62	fulvosus	230218XP012	230218XP012	Xingping, Yunnan
63	fulvosus	230218XP013	230218XP013	Xingping, Yunnan
64	fulvosus	230218XP014	230218XP014	Xingping, Yunnan
65	fulvosus	230218XP015	230218XP015	Xingping, Yunnan
66	fulvosus	230218XP016	230218XP016	Xingping, Yunnan
67	fulvosus	230218XP017	230218XP017	Xingping, Yunnan
68	fulvosus	230219XP001	230219XP001	Xingping, Yunnan
69	fulvosus	230219XP002	230219XP002	Xingping, Yunnan
70	fulvosus	230219XP003	230219XP003	Xingping, Yunnan
71	fulvosus	230219XP004	230219XP004	Xingping, Yunnan
72	fulvosus	230219XP005	230219XP005	Xingping, Yunnan
73	fulvosus	230219XP006	230219XP006	Xingping, Yunnan
74	fulvosus	230219XP007	230219XP007	Xingping, Yunnan
75	fulvosus	230219XP008	230219XP008	Xingping, Yunnan
76	fulvosus	230219XP009	230219XP009	Xingping, Yunnan
77	fulvosus	230220YJ001	230220YJ001	Yuanjiang, Yunnan
78	fulvosus	230220YJ002	230220YJ002	Yuanjiang, Yunnan
79	fulvosus	230220YJ003	230220YJ003	Yuanjiang, Yunnan
80	fulvosus	230220YJ004	230220YJ004	Yuanjiang, Yunnan
81	fulvosus	230220YJ005	230220YJ005	Yuanjiang, Yunnan
82	fulvosus	230220YJ006	230220YJ006	Yuanjiang, Yunnan
83	fulvosus	230220YJ007	230220YJ007	Yuanjiang, Yunnan
84	fulvosus	230220YJ008	230220YJ008	Yuanjiang, Yunnan
85	fulvosus	230220YY001	230220YY001	Yuanyang, Yunnan
86	fulvosus	230220YY002	230220YY002	Yuanyang, Yunnan
87	fulvosus	230220YY003	230220YY003	Yuanyang, Yunnan
88	fulvosus	230220YY004	230220YY004	Yuanyang, Yunnan
89	fulvosus	230220YY005	230220YY005	Yuanyang, Yunnan
90	fulvosus	230220YY006	230220YY006	Yuanyang, Yunnan
91	fulvosus	230220YY007	230220YY007	Yuanyang, Yunnan
92	fulvosus	230221YY001	230221YY001	Yuanyang, Yunnan
93	fulvosus	230221YY002	230221YY002	Yuanyang, Yunnan
94	fulvosus	230221YY003	230221YY003	Yuanyang, Yunnan
95	fulvosus	230221YY004	230221YY004	Yuanyang, Yunnan
96	fulvosus	230221YY005	230221YY005	Yuanyang, Yunnan
97	fulvosus	230221YY006	230221YY006	Yuanyang, Yunnan
98	fulvosus	230221YY007	230221YY007	Yuanyang, Yunnan
99	fulvosus	230221YY031	230221YY031	Yuanyang, Yunnan
100	fulvosus	230221YY032	230221YY032	Yuanyang, Yunnan
101	fulvosus	230221YY033	230221YY033	Yuanyang, Yunnan
102	fulvosus	230221YY034	230221YY034	Yuanyang, Yunnan
103	fulvosus	230221YY035	230221YY035	Yuanyang, Yunnan
104	fulvosus	230221YY036	230221YY036	Yuanyang, Yunnan
105	fulvosus	230221YY037	230221YY037	Yuanyang, Yunnan
106	fulvosus	230221YY038	230221YY038	Yuanyang, Yunnan
107	fulvosus	230221YY039	230221YY039	Yuanyang, Yunnan
108	fulvosus	230221YY040	230221YY040	Yuanyang, Yunnan
109	fulvosus	230221YY041	230221YY041	Yuanyang, Yunnan
110	fulvosus	230221YY042	230221YY042	Yuanyang, Yunnan
111	fulvosus	230221YY043	230221YY043	Yuanyang, Yunnan
112	fulvosus	230222YY001	230222YY001	Yuanyang, Yunnan
113	fulvosus	230222YY002	230222YY002	Yuanyang, Yunnan
114	fulvosus	230222YY003	230222YY003	Yuanyang, Yunnan
115	fulvosus	230222YY004	230222YY004	Yuanyang, Yunnan
116	fulvosus	230222YY005	230222YY005	Yuanyang, Yunnan
117	fulvosus	230222YY007	230222YY007	Yuanyang, Yunnan
118	fulvosus	230222YY008	230222YY008	Yuanyang, Yunnan
119	fulvosus	230222YY009	230222YY009	Yuanyang, Yunnan
120	fulvosus	230222YY010	230222YY010	Yuanyang, Yunnan
121	fulvosus	230222YY011	230222YY011	Yuanyang, Yunnan
122	fulvosus	230222YY031	230222YY031	Yuanyang, Yunnan
123	fulvosus	230222YY032	230222YY032	Yuanyang, Yunnan
124	fulvosus	230222YY033	230222YY033	Yuanyang, Yunnan
125	fulvosus	230222YY034	230222YY034	Yuanyang, Yunnan
126	fulvosus	230222YY035	230222YY035	Yuanyang, Yunnan
127	fulvosus	230222YY036	230222YY036	Yuanyang, Yunnan
128	fulvosus	230222YY037	230222YY037	Yuanyang, Yunnan
129	fulvosus	230222YY038	230222YY038	Yuanyang, Yunnan
130	fulvosus	230222YY039	230222YY039	Yuanyang, Yunnan
131	fulvosus	230222YY041	230222YY041	Yuanyang, Yunnan
132	fulvosus	230222YY042	230222YY042	Yuanyang, Yunnan
133	fulvosus	230222YY043	230222YY043	Yuanyang, Yunnan
134	fulvosus	230222YY044	230222YY044	Yuanyang, Yunnan
135	fulvosus	230222YY045	230222YY045	Yuanyang, Yunnan
136	fulvosus	230222YY046	230222YY046	Yuanyang, Yunnan
137	fulvosus	230222YY047	230222YY047	Yuanyang, Yunnan
138	fulvosus	230222YY048	230222YY048	Yuanyang, Yunnan
139	fulvosus	230404SP001	230404SP001	Shiping, Yunnan
140	fulvosus	230404SP002	230404SP002	Shiping, Yunnan
141	fulvosus	230404JS001	230404JS001	Jianshui, Yunnan
142	fulvosus	230404JS002	230404JS002	Jianshui, Yunnan
143	fulvosus	230404JS003	230404JS003	Jianshui, Yunnan
144	fulvosus	230404JS004	230404JS004	Jianshui, Yunnan
145	fulvosus	230404JS005	230404JS005	Jianshui, Yunnan
146	fulvosus	230404JS006	230404JS006	Jianshui, Yunnan
147	fulvosus	230405JS001	230405JS001	Jianshui, Yunnan
148	fulvosus	230405JS002	230405JS002	Jianshui, Yunnan
149	fulvosus	230405JS003	230405JS003	Jianshui, Yunnan
150	fulvosus	230405JS004	230405JS004	Jianshui, Yunnan
151	fulvosus	230405JS005	230405JS005	Jianshui, Yunnan
152	fulvosus	230405JS006	230405JS006	Jianshui, Yunnan
153	fulvosus	230405JS007	230405JS007	Jianshui, Yunnan
154	fulvosus	230405JP001	230405JP001	Jinping, Yunnan
155	fulvosus	230405JP002	230405JP002	Jinping, Yunnan
156	fulvosus	230405JP003	230405JP003	Jinping, Yunnan
157	fulvosus	230405JP004	230405JP004	Jinping, Yunnan
158	fulvosus	230406JP001	230406JP001	Jinping, Yunnan
159	fulvosus	230406JP002	230406JP002	Jinping, Yunnan
160	fulvosus	230406JP003	230406JP003	Jinping, Yunnan
161	fulvosus	230406HK002	230406HK002	Hekou, Yunnan
162	fulvosus	230406HK003	230406HK003	Hekou, Yunnan
163	fulvosus	230406HK004	230406HK004	Hekou, Yunnan
164	fulvosus	230407WS001	230407WS001	Wenshan, Yunnan
165	fulvosus	230407WS002	230407WS002	Wenshan, Yunnan
166	fulvosus	230407WS003	230407WS003	Wenshan, Yunnan
167	fulvosus	230407WS004	230407WS004	Wenshan, Yunnan
168	fulvosus	230407WS005	230407WS005	Wenshan, Yunnan
169	fulvosus	230407WS006	230407WS006	Wenshan, Yunnan
170	fulvosus	230407WS007	230407WS007	Wenshan, Yunnan
171	fulvosus	230407WS008	230407WS008	Wenshan, Yunnan
172	fulvosus	230407WS009	230407WS009	Wenshan, Yunnan
173	fulvosus	230408WS001	230408WS001	Wenshan, Yunnan
174	fulvosus	230408WS002	230408WS002	Wenshan, Yunnan
175	fulvosus	230408WS003	230408WS003	Wenshan, Yunnan
176	fulvosus	230408WS004	230408WS004	Wenshan, Yunnan
177	fulvosus	230408WS005	230408WS005	Wenshan, Yunnan
178	fulvosus	230408WS006	230408WS006	Wenshan, Yunnan
179	fulvosus	230505XP001	230505XP001	Xinping, Yunnan
180	fulvosus	230505XP002	230505XP002	Xinping, Yunnan
181	fulvosus	230506YY001	230506YY001	Yuanyang, Yunnan
182	fulvosus	230506YY002	230506YY002	Yuanyang, Yunnan
183	fulvosus	230506YY003	230506YY003	Yuanyang, Yunnan
184	fulvosus	230506YY004	230506YY004	Yuanyang, Yunnan
185	fulvosus	230507YY001	230507YY001	Yuanyang, Yunnan
186	fulvosus	230507YY002	230507YY002	Yuanyang, Yunnan
187	fulvosus	230507YY003	230507YY003	Yuanyang, Yunnan
188	fulvosus	230507YY004	230507YY004	Yuanyang, Yunnan
189	fulvosus	230508LC001	230508LC001	Lvchun, Yunnan
190	fulvosus	230509LC001	230509LC001	Lvchun, Yunnan
191	fulvosus	230509LC002	230509LC002	Lvchun, Yunnan
192	fulvosus	230509LC003	230509LC003	Lvchun, Yunnan
193	Guangxi	GX1215	Natan1	Nanning, Guangxi
194	Guangxi	GX1115	Natan2	Nanning, Guangxi
195	Guangxi	GX1015	Shanglinmingliangsulangcun	Nanning, Guangxi
196	Guangxi	GX0915	Yulinxinyuyuanyichang4	Nanning, Guangxi
197	Guangxi	GX3604	Yulinxinyuyuanyichang1	Nanning, Guangxi
198	Guangxi	GX0415	Xinyuyuanyichang6	Nanning, Guangxi
199	Guangxi	GX0414	Xinyuyuanyichang3	Nanning, Guangxi
200	Guangxi	GX0413	Xiaodongguancaotangxiheli	Nanning, Guangxi
201	Guangxi	GX0815	Tanmeng1	Nanning, Guangxi
202	Guangxi	GX1306	Guanghuaergequan	Nanning, Guangxi
203	Guangxi	GX1506	Youciyigequan	Nanning, Guangxi
204	Guangxi	GX3104	Gulanqingli	Nanning, Guangxi
205	Guangxi	GX3804	Guitaiwanshu	Nanning, Guangxi
206	Guangxi	GXH0403	Guitaiwuhe	Nanning, Guangxi
207	Guangxi	GXH0404	Guitaiyouzhi	Nanning, Guangxi
208	Guangxi	GXH0410	Guitaizhuchangdanguo	Nanning, Guangxi
209	Guangxi	GXH0407	Guitai100	Nanning, Guangxi
210	Guangxi	GXH0310	Douanchengjiangliuli	Nanning, Guangxi
211	Guangxi	GXH0309	Dahualubiandaguo	Nanning, Guangxi
212	Guangxi	GXH0308	Douangaolingtanglun1	Nanning, Guangxi
213	Guangxi	GXH0307	Dahualiuyezuohuizaoshu	Nanning, Guangxi
214	Guangxi	GXH0305	Douangaolingtanglun2	Nanning, Guangxi
215	Guangxi	GXH0303	Dishujiaohezaoshu	Nanning, Guangxi
216	Guangxi	GXH0509	Badu3	Nanning, Guangxi
217	Guangxi	GXH0504	Badu2	Nanning, Guangxi
218	Guangxi	GXH0503	Xialei2	Nanning, Guangxi
219	Guangxi	GXH0501	Xialeilubain	Nanning, Guangxi
220	Guangxi	GX1611	HY-13	Nanning, Guangxi
221	Guangxi	GX3305	Buzhiming41	Nanning, Guangxi
222	Guangxi	GX3306	Buzhiming60	Nanning, Guangxi
223	Guangxi	GX3505	Cuirou	Nanning, Guangxi
224	Guangxi	GX2708	Dahongru	Nanning, Guangxi
225	Guangxi	GX0403	Dasilixiahong	Nanning, Guangxi
226	Guangxi	GX1810	Daxiangli	Nanning, Guangxi
227	Guangxi	GX1106	Guanghuaergequan	Nanning, Guangxi
228	Guangxi	GX2212	Guifeihong	Nanning, Guangxi
229	Guangxi	GX0510	Guili2	Nanning, Guangxi
230	Guangxi	GX2608	Heimu	Nanning, Guangxi
231	Guangxi	GX4103	Heisi	Nanning, Guangxi
232	Guangxi	GX4517	Huiguo	Nanning, Guangxi
233	Guangxi	GX3405	Jiasiyue	Nanning, Guangxi
234	Guangxi	GX3107	Linchangb16-14	Nanning, Guangxi
235	Guangxi	GX3113	LinchangB16-24	Nanning, Guangxi
236	Guangxi	GX3313	Shi1	Nanning, Guangxi
237	Guangdong	gdxj02	Malechun	Conghua, Guangdong
238	Guangdong	gdxj04	Nanshepi	Conghua, Guangdong
239	Guangdong	gdxj05	Qiershuai	Conghua, Guangdong
240	Guangdong	gdxj07	Zengchengcuirou	Conghua, Guangdong
241	Guangdong	gdxj08	Suxinxiang	Conghua, Guangdong
242	Guangdong	gdxj11	Lvsha	Conghua, Guangdong
243	Guangdong	gdxj12	Zengchengtasiniu	Conghua, Guangdong
244	Guangdong	gdxj13	Tianyan	Conghua, Guangdong
245	Guangdong	gdxj14	Meiliqiu	Conghua, Guangdong
246	Guangdong	gdxj15	Fenghuangqiu	Conghua, Guangdong
247	Guangdong	gdxj16	zhumazi	Conghua, Guangdong
248	Guangdong	gdxj17	Xianlv	Conghua, Guangdong
249	Guangdong	gdxj19	Yueyouna	Conghua, Guangdong
250	Guangdong	gdxj21	Shuilin	Conghua, Guangdong
251	Guangdong	gdxj22	Baodianli1	Conghua, Guangdong
252	Guangdong	gdxj23	Feicui	Conghua, Guangdong
253	Guangdong	gdxj24	Yanzhihong	Conghua, Guangdong
254	Guangdong	gdxj25	Heizhengzhu	Conghua, Guangdong
255	Guangdong	gdxj31	Bayueshu	Conghua, Guangdong
256	Guangdong	gdxj32	Beiyuanlvxihe	Conghua, Guangdong
257	Guangdong	gdxj34	zhangguzi	Conghua, Guangdong
258	Guangdong	gdxj35	Jinyinbao	Conghua, Guangdong
259	Guangdong	gdxj36	Miaozhongli	Conghua, Guangdong
260	Guangdong	gdxj39	Wanpu	Conghua, Guangdong
261	Guangdong	gdxj40	Zaoshu	Conghua, Guangdong
262	Guangdong	gdxj41	Zhumuru	Conghua, Guangdong
263	Guangdong	gdxj44	Aniangxie	Conghua, Guangdong
264	Guangdong	gdxj45	Guoxinru	Conghua, Guangdong
265	Guangdong	gdxj48	Tanglongyan	Conghua, Guangdong
266	Guangdong	gdxj49	Henglangshanzhi	Conghua, Guangdong
267	Guangdong	gdxj50	Xianjinfen1	Conghua, Guangdong
268	Guangdong	2023DZ01	Feizixiao1	Danzhou, Hainan
269	Guangdong	2023DZ02	Feizixiao2	Danzhou, Hainan
270	Guangdong	DZ23	Xianjinfen2	Danzhou, Hainan
271	Guangdong	2023DZ36	9918	Danzhou, Hainan
272	Guangdong	2023DZ37	9919	Danzhou, Hainan
273	Guangdong	2023DZ38	D11	Danzhou, Hainan
274	HainanWild	2023BWL02	2023BWL02	Baisha, Hainan
275	HainanWild	2023BWL05	2023BWL05	Baisha, Hainan
276	HainanWild	2023BWL06	2023BWL06	Baisha, Hainan
277	HainanWild	2023BWL07	2023BWL07	Baisha, Hainan
278	HainanWild	2023BWL08	2023BWL08	Baisha, Hainan
279	HainanWild	2023BWL09	2023BWL09	Baisha, Hainan
280	HainanWild	2023BWL10	2023BWL10	Baisha, Hainan
281	HainanWild	2023BWL11	2023BWL11	Baisha, Hainan
282	HainanWild	2023BWL12	2023BWL12	Baisha, Hainan
283	HainanWild	2023BWL13	2023BWL13	Baisha, Hainan
284	HainanWild	2023BWL14	2023BWL14	Baisha, Hainan
285	HainanWild	2023BWL15	2023BWL15	Baisha, Hainan
286	HainanWild	2023BWL16	2023BWL16	Baisha, Hainan
287	HainanWild	2023BWL17	2023BWL17	Baisha, Hainan
288	HainanWild	2023BWL18	2023BWL18	Baisha, Hainan
289	HainanWild	2023BWL20	2023BWL20	Baisha, Hainan
290	HainanWild	2023BWL21	2023BWL21	Baisha, Hainan
291	HainanWild	2023BWL22	2023BWL22	Baisha, Hainan
292	HainanWild	2023BWL23	2023BWL23	Baisha, Hainan
293	HainanWild	2023BWL24	2023BWL24	Baisha, Hainan
294	HainanWild	2023BWL25	2023BWL25	Baisha, Hainan
295	HainanWild	2023BWL26	2023BWL26	Baisha, Hainan
296	HainanWild	2023BWL27	2023BWL27	Baisha, Hainan
297	HainanWild	2023BWL28	2023BWL28	Baisha, Hainan
298	HainanWild	2023BWL29	2023BWL29	Baisha, Hainan
299	HainanWild	2023BWL30	2023BWL30	Baisha, Hainan
300	HainanWild	2023gc01	2023gc01	Danzhou, Hainan
301	HainanWild	2023gc02	2023gc02	Danzhou, Hainan
302	HainanWild	2023gc2	2023gc2	Danzhou, Hainan
303	HainanWild	2023gc04	2023gc04	Danzhou, Hainan
304	Hainan	2023DZ39	Qionghailizhi12	Danzhou, Hainan
305	Hainan	2023DZ40	Zhuntan5	Danzhou, Hainan
306	Hainan	2023DZ41	Meiguan2	Danzhou, Hainan
307	Hainan	2023DZ42	Qiongshan14	Danzhou, Hainan
308	Hainan	2023DZ43	Nongmei7	Danzhou, Hainan
309	Hainan	2023DZ44	Nongmei12	Danzhou, Hainan
310	Hainan	2023DZ45	Nongmei3	Danzhou, Hainan
311	Hainan	2023DZ46	Nongmei5	Danzhou, Hainan
312	Hainan	2023DZ47	Chun25	Danzhou, Hainan
313	Hainan	2023DZ48	Cangdao8	Danzhou, Hainan
314	Hainan	2023DZ49	Yuzhen	Danzhou, Hainan
315	Hainan	2023DZ50	Guoxiang11	Danzhou, Hainan
316	Hainan	2023DZ51	Zhuxueli	Danzhou, Hainan
317	Hainan	2023DZ52	Zhishanmili	Danzhou, Hainan
318	Hainan	2023DZ53	Chunxiangli	Danzhou, Hainan
319	Hainan	2023DZ54	Ruhuangwuhe	Danzhou, Hainan
320	Hainan	2023DZ55	Meiguili	Danzhou, Hainan
321	Hainan	2023DZ56	220	Danzhou, Hainan
322	Hainan	2023DZ57	232	Danzhou, Hainan
323	Hainan	2023DZ58	Lanchenli	Danzhou, Hainan
324	Hainan	2023DZ59	63	Danzhou, Hainan
325	Hainan	2023DZ60	60	Danzhou, Hainan
326	Hainan	2023DZ61	50	Danzhou, Hainan
327	Hainan	2023DZ62	101	Danzhou, Hainan
328	Hainan	2023DZ63	Pingguoli	Danzhou, Hainan
329	Hainan	2023DZ64	Tanniu2	Danzhou, Hainan
330	Hainan	2023DZ65	222	Danzhou, Hainan
331	Hainan	2023DZ66	49	Danzhou, Hainan
332	Hainan	2023DZ67	64	Danzhou, Hainan
333	Hainan	2023DZ68	74	Danzhou, Hainan
334	Hainan	2023DZ69	235	Danzhou, Hainan
335	Hainan	2023DZ70	221	Danzhou, Hainan
336	Hainan	2023DZ71	Qionghailizhi17	Danzhou, Hainan
337	Hainan	2023DZ72	13	Danzhou, Hainan
338	Hainan	2023DZ73	78	Danzhou, Hainan
339	Hainan	2023DZ74	0528LZ07	Danzhou, Hainan
340	Hainan	2023DZ75	223	Danzhou, Hainan
341	Hainan	2023DZ76	66	Danzhou, Hainan
342	HainanCultivar	2023DZ03	Xinqiumili1	Danzhou, Hainan
343	HainanCultivar	2023DZ04	Xinqiumili2	Danzhou, Hainan
344	HainanCultivar	2023DZ05	Ziniangxi1	Danzhou, Hainan
345	HainanCultivar	2023DZ06	Ziniangxi2	Danzhou, Hainan
346	HainanCultivar	2023DZ07	P1-109	Danzhou, Hainan
347	HainanCultivar	2023DZ08	P2-209	Danzhou, Hainan
348	HainanCultivar	2023DZ09	F6-1	Danzhou, Hainan
349	HainanCultivar	2023DZ10	Qidui001	Danzhou, Hainan
350	HainanCultivar	2023DZ11	Hongjing	Danzhou, Hainan
351	HainanCultivar	DZ12	F6-11	Danzhou, Hainan
352	HainanCultivar	DZ13	niuxin	Danzhou, Hainan
353	HainanCultivar	DZ14	Haiken13	Danzhou, Hainan
354	HainanCultivar	2023DZ15	W5-15	Danzhou, Hainan
355	HainanCultivar	2023DZ16	Yutanmili	Danzhou, Hainan
356	HainanCultivar	DZ17	Haiken12	Danzhou, Hainan
357	HainanCultivar	2023DZ18	Daguoyouzhu	Danzhou, Hainan
358	HainanCultivar	2023DZ22	Edanli	Danzhou, Hainan
359	HainanCultivar	2023DZ24	Haiken10	Danzhou, Hainan
360	HainanCultivar	2023DZ25	Haiken11	Danzhou, Hainan
361	HainanCultivar	2023DZ26	Haiken15	Danzhou, Hainan
362	HainanCultivar	2023DZ27	Haiken19	Danzhou, Hainan
363	HainanCultivar	2023DZ28	Haiken22	Danzhou, Hainan
364	HainanCultivar	2023DZ29	Haiken25	Danzhou, Hainan
365	HainanCultivar	2023DZ30	Haiken26	Danzhou, Hainan
366	HainanCultivar	2023DZ31	Haiken2	Danzhou, Hainan
367	HainanCultivar	2023DZ32	Haiken4	Danzhou, Hainan
368	HainanCultivar	2023DZ33	Haiken18	Danzhou, Hainan
369	HainanCultivar	2023DZ34	Niuxinli	Danzhou, Hainan
370	HainanCultivar	2023DZ35	Yamuli	Danzhou, Hainan

## Sheet: TableS2
Table S2 Sequencing data statistics
taxa	reads	bases	Q20	Q30	mapping rate
20230218PB001	31291597	4279477113	0.986406	0.949345	0.977248
20230218PB002	31080115	4277694956	0.985118	0.945466	0.97547
20230218PB003	29348168	3985428587	0.986192	0.949472	0.963767
20230218PB004	32231117	4353529805	0.98686	0.951923	0.975663
20230218PB005	26341136	3578970745	0.987571	0.954109	0.964969
20230218PB006	26805715	3626309373	0.986486	0.950489	0.975642
20230218PB007	30368884	4361328181	0.981728	0.933722	0.9657
20230218PB008	27699080	3769377346	0.985627	0.9475	0.969981
20230218PB009	30456647	4171369147	0.983774	0.940469	0.9645
20230218PB010	25537637	3473793350	0.986889	0.951481	0.976514
20230218PB011	27648058	3769652519	0.986715	0.951182	0.962112
20230218PB012	34075727	4644518035	0.985213	0.946178	0.975825
20230218PB013	30876757	4219969512	0.985034	0.945481	0.969487
20230218PB014	33063986	4554496220	0.984453	0.943162	0.974979
20230218PB015	28386870	3892805817	0.985292	0.946479	0.987798
20230218PB016	30941505	4169504212	0.987759	0.954351	0.969346
20230218PB017	30822274	4173465839	0.987476	0.953825	0.979463
20230218PB018	22759739	3208891163	0.983195	0.938994	0.9763
20230218PB019	29399296	4024510458	0.985735	0.947587	0.966971
20230218PB020	27401225	3676054133	0.987681	0.954499	0.972506
20230218PB021	31569805	4356683758	0.982682	0.936916	0.966629
20230218PB022	23806564	3267255479	0.983782	0.941032	0.976968
20230218PB023	38158213	5288782332	0.982764	0.937507	0.974163
20230218XP001	34918982	4817786541	0.982637	0.949162	0.977022
20230218XP002	35413763	4934796672	0.981612	0.946567	0.963839
20230218XP003	35133617	4795919874	0.983657	0.952403	0.963704
20230218XP004	48813983	6955879849	0.97731	0.92733	0.97674
20230218XP005	27471168	3784378606	0.981604	0.946576	0.968971
20230218XP006	28465503	3933446340	0.981502	0.945756	0.96966
20230218XP007	33477932	4616306218	0.982699	0.949267	0.968405
20230218XP008	28946706	3982707815	0.981881	0.947172	0.969226
20230218XP009	35951813	4935141650	0.982889	0.949895	0.972178
20230218XP010	36378372	4944270199	0.984484	0.954379	0.971378
20230218XP011	30035041	4157767587	0.982855	0.950119	0.965305
20230218XP012	26877453	3657668471	0.983835	0.952597	0.970809
20230218XP013	31700828	4375786800	0.982355	0.948469	0.975105
20230218XP014	42113123	5816026684	0.982823	0.950001	0.974317
20230218XP015	34313015	4744407106	0.981277	0.945902	0.973051
20230218XP016	31281147	4328333726	0.980255	0.942874	0.960369
20230218XP017	29775405	4112164406	0.981386	0.945951	0.965665
20230219PB001	25860500	3679458204	0.980912	0.930763	0.963019
20230219PB002	32765156	4432865985	0.987508	0.95397	0.965702
20230219PB003	31425868	4318849784	0.984659	0.944177	0.976343
20230219PB004	19998731	2758881097	0.985895	0.948471	0.969549
20230219PB005	28975248	3962020967	0.985885	0.948126	0.96469
20230219PB006	35292460	4736766757	0.9892	0.959785	0.967995
20230219PB007	32659460	4438691003	0.987321	0.953462	0.969962
20230219PB008	33694618	4548775784	0.988719	0.957821	0.962374
20230219PB009	32857220	4425025856	0.987744	0.954987	0.964419
20230219PB011	27293123	3740265463	0.985466	0.947048	0.963872
20230219PB012	27547818	3782655763	0.985602	0.947182	0.973849
20230219XP001	71520029	9896280312	0.9808	0.938202	0.962701
20230219XP002	96078661	13256148859	0.985908	0.954015	0.969354
20230219XP003	15884878	2179348020	0.980891	0.944789	0.975672
20230219XP004	45169601	6196507096	0.982614	0.949131	0.979726
20230219XP005	33148083	4527194427	0.982932	0.950337	0.966349
20230219XP006	38865363	5292239510	0.983488	0.951934	0.970526
20230219XP007	62110760	8471515491	0.9844	0.949575	0.97837
20230219XP008	61060772	8317559784	0.985299	0.952183	0.970911
20230219XP009	63180293	8644945627	0.985253	0.952144	0.962778
20230220PB001	16219397	2283620997	0.984904	0.944861	0.978771
20230220PB002	33943542	4640454754	0.985009	0.945659	0.978442
20230220PB003	30324563	4173165335	0.984852	0.944631	0.962053
20230220PB004	29501145	4021533683	0.986996	0.952211	0.966167
20230220PB005	32907934	4481484209	0.985982	0.948754	0.971008
20230220PB006	19441561	2750985217	0.980852	0.944094	0.964415
20230220PB007	36813836	5083111893	0.983635	0.951914	0.978739
20230220PB008	97140917	13295024557	0.984131	0.948675	0.976815
20230220PB009	79592354	10825272972	0.984986	0.951579	0.977733
20230220PB010	69659577	9617081984	0.98329	0.946133	0.979745
20230220PB011	72103734	9884863539	0.983498	0.946508	0.984376
20230220PB012	85327071	11739978963	0.982629	0.94369	0.964439
20230220PB013	74388634	10198523683	0.984584	0.949911	0.96414
20230220PB016	72632096	9836706166	0.986924	0.957191	0.961126
20230220PB017	69241054	9424566685	0.985835	0.954154	0.978115
20230220PB018	29268687	4000081181	0.9844	0.954439	0.973733
20230220YJ001	50984991	6963717639	0.983994	0.948581	0.975768
20230220YJ002	60298702	8268195704	0.983108	0.945301	0.960895
20230220YJ003	38090807	5464678385	0.976649	0.925451	0.973122
20230220YJ004	64605648	8901273120	0.981683	0.941056	0.970605
20230220YJ005	63778775	8676060545	0.984913	0.951319	0.974916
20230220YJ006	57200538	7824162267	0.984065	0.948471	0.9646
20230220YJ007	75420336	10132780090	0.985909	0.954166	0.971425
20230220YJ008	66698987	9139277023	0.984134	0.94862	0.962723
20230220YY001	32246273	4403915013	0.986773	0.951206	0.964306
20230220YY002	34977521	4724343284	0.988448	0.957257	0.967263
20230220YY003	34166279	4640590228	0.986388	0.949684	0.974939
20230220YY004	37872315	5220704374	0.982616	0.937119	0.964164
20230220YY005	33039828	4536388695	0.984285	0.942614	0.975975
20230220YY006	36868286	5092094228	0.983743	0.940639	0.970286
20230220YY007	37905651	5260688447	0.982844	0.937833	0.964053
20230221YY001	36013754	4938361672	0.984093	0.941966	0.96424
20230221YY002	34758318	4743307101	0.984686	0.944666	0.974641
20230221YY003	27004390	3688922050	0.985049	0.945255	0.970947
20230221YY004	33280445	4528166761	0.986878	0.951882	0.977858
20230221YY005	34464333	4695282030	0.986862	0.951638	0.977898
20230221YY006	36869134	5054578895	0.986315	0.950068	0.973425
20230221YY007	31212282	4192174808	0.987018	0.952287	0.973707
20230221YY031	34319471	4657159848	0.98665	0.950934	0.969804
20230221YY032	26782007	3751173386	0.985757	0.94813	0.966868
20230221YY033	35961519	4919093779	0.984761	0.943846	0.965184
20230221YY034	39247755	5390771884	0.984071	0.942017	0.968683
20230221YY035	25589571	3500954024	0.985064	0.945515	0.964627
20230221YY036	28482726	3909912810	0.984064	0.941808	0.977344
20230221YY037	35009673	4739476833	0.987092	0.952729	0.963613
20230221YY038	35173334	4828803324	0.986099	0.948892	0.967978
20230221YY039	28886907	4015556616	0.98419	0.942712	0.965172
20230221YY040	37862513	5172509705	0.986542	0.950733	0.964279
20230221YY041	31771306	4295581232	0.988617	0.957738	0.965197
20230221YY042	26596488	3765728357	0.984134	0.942252	0.968752
20230221YY043	28805830	3903830223	0.986141	0.948981	0.963914
20230222YY001	31702668	3839525205	0.992114	0.969796	0.965571
20230222YY002	29720665	4067676185	0.983695	0.940266	0.973116
20230222YY003	24720848	3364216371	0.984616	0.943788	0.973809
20230222YY004	28472241	3896797569	0.985066	0.945779	0.965305
20230222YY005	25545826	3462725410	0.987168	0.9528	0.976383
20230222YY007	37278659	4457881920	0.993164	0.973143	0.965972
20230222YY008	31957744	4391488396	0.984124	0.942435	0.974744
20230222YY009	30104714	4117062406	0.985177	0.94586	0.963072
20230222YY010	28110896	3785988566	0.988437	0.956936	0.976055
20230222YY011	28641743	3827096885	0.988841	0.958676	0.969776
20230222YY031	32358319	4370515219	0.987314	0.953061	0.96798
20230222YY032	30635807	4174279773	0.984427	0.94327	0.968396
20230222YY033	24351270	3295748023	0.985956	0.94816	0.969201
20230222YY034	32890461	4495935465	0.984461	0.943139	0.978199
20230222YY035	30514245	4186259529	0.983325	0.939694	0.962211
20230222YY036	32515033	4432842215	0.98528	0.946439	0.989225
20230222YY037	35818054	4915370077	0.985308	0.946657	0.963278
20230222YY038	24288683	3272172560	0.989835	0.962105	0.977917
20230222YY039	24341356	3228577272	0.990318	0.96387	0.978953
20230222YY041	22308775	3131245748	0.985032	0.945559	0.96293
20230222YY042	32291431	4412340768	0.985534	0.947343	0.965125
20230222YY043	34458525	4751561555	0.984381	0.9427	0.970111
20230222YY044	40821732	5627215032	0.983248	0.939201	0.976442
20230222YY045	29122910	4009912764	0.984061	0.941381	0.9785
20230222YY046	32782073	4515039710	0.985122	0.945471	0.962134
20230222YY047	34871044	4777558161	0.984245	0.942748	0.976319
20230222YY048	31407348	4296121684	0.985289	0.946017	0.972852
20230404JS001	24219591	3342006347	0.983776	0.94082	0.978528
20230404JS002	28550477	3930729500	0.984363	0.943079	0.968098
20230404JS003	24833443	3450958021	0.98337	0.939806	0.96254
20230404JS004	28276494	3913692446	0.985012	0.945099	0.974446
20230404JS005	26806966	3713213151	0.984329	0.942615	0.976015
20230404JS006	28183060	3910719300	0.981889	0.934392	0.970822
20230404SP001	27347614	3763602296	0.984471	0.943365	0.968365
20230404SP002	28743314	3949914149	0.986157	0.948913	0.967152
20230405JP001	30756304	4245299713	0.985665	0.947745	0.974748
20230405JP002	26871507	3760882038	0.97991	0.927334	0.967052
20230405JP003	28345752	3883311122	0.985303	0.946384	0.964963
20230405JP004	26443319	3725183730	0.980487	0.929095	0.977268
20230405JS001	36469863	4997363308	0.983776	0.941489	0.974276
20230405JS002	17053172	2338043927	0.983845	0.940953	0.969585
20230405JS003	30492330	4134278387	0.986899	0.951865	0.976406
20230405JS004	25555963	3484287641	0.985947	0.94836	0.977638
20230405JS005	27545574	3768008957	0.985695	0.948122	0.961531
20230405JS006	24923869	3443656573	0.98346	0.939607	0.978371
20230405JS007	28113612	3880444901	0.983449	0.939899	0.975529
20230406HK002	32101224	4403556404	0.986446	0.950397	0.969168
20230406HK003	23498400	3226537592	0.985015	0.945395	0.969047
20230406HK004	24878351	3449826713	0.982815	0.937317	0.968937
20230406JP001	23312018	3267309075	0.983243	0.938977	0.965186
20230406JP002	28006846	3846729643	0.985767	0.948138	0.964352
20230406JP003	24232222	3359572359	0.981523	0.932772	0.976859
20230407WS001	30470048	4200666336	0.983899	0.941487	0.973747
20230407WS002	24830524	3450421352	0.983138	0.938687	0.976569
20230407WS003	22045439	3067205776	0.983455	0.939711	0.976876
20230407WS004	21411859	2949949220	0.984221	0.942482	0.967001
20230407WS005	23577340	3295189642	0.980969	0.931051	0.976785
20230407WS006	24418833	3399340517	0.983346	0.939249	0.969446
20230407WS007	11113528	1536739548	0.98177	0.934491	0.968543
20230407WS008	31908739	4423344871	0.981366	0.932186	0.974315
20230407WS009	25834493	3557578470	0.984648	0.944425	0.973487
20230408WS001	24098331	3324912274	0.985207	0.945922	0.961176
20230408WS002	26989039	3776503672	0.981827	0.934363	0.966906
20230408WS003	25052508	3432239622	0.984981	0.944932	0.97376
20230408WS004	26684579	3686407511	0.983067	0.938371	0.964239
20230408WS005	23069787	3180245465	0.984037	0.941849	0.971242
20230408WS006	23554214	3269338530	0.982936	0.937975	0.975135
2023BWL02	24642186	3437293435	0.97424	0.940613	0.96655
2023BWL05	23063805	3178195104	0.976802	0.946841	0.969647
2023BWL06	21520137	2977386707	0.973256	0.938434	0.960948
2023BWL07	25657350	3549288364	0.97567	0.94409	0.961487
2023BWL08	27549073	3813088442	0.975386	0.943854	0.975863
2023BWL09	23495733	3285566241	0.974582	0.941526	0.963088
2023BWL10	23138360	3198631323	0.974368	0.940399	0.979665
2023BWL11	21860661	3036704127	0.975557	0.943786	0.961824
2023BWL12	21742282	3007274808	0.976403	0.945826	0.979513
2023BWL13	32901191	4569641099	0.975847	0.944462	0.978591
2023BWL14	25623182	3545937010	0.975426	0.943443	0.961497
2023BWL15	30644922	4272757058	0.975113	0.942688	0.962223
2023BWL16	19527588	2711487728	0.975311	0.943106	0.961937
2023BWL17	20882112	2906625046	0.974537	0.941329	0.960967
2023BWL18	27351668	3778253145	0.973678	0.939401	0.974864
2023BWL20	24839690	3439749754	0.975415	0.943585	0.969419
2023BWL21	18037639	2507595561	0.974676	0.941705	0.979136
2023BWL22	25393144	3513389576	0.974595	0.941318	0.968222
2023BWL23	18768861	2647226727	0.973805	0.939625	0.975314
2023BWL24	23353200	3260456168	0.975796	0.944182	0.974523
2023BWL25	22834647	3164084716	0.975432	0.94329	0.978197
2023BWL26	23862267	3306465854	0.975744	0.944174	0.97933
2023BWL27	25048962	3492290911	0.975025	0.942293	0.973536
2023BWL28	20030191	2781315258	0.974814	0.941916	0.967919
2023BWL29	21607863	2986561715	0.976603	0.946393	0.969331
2023BWL30	24169731	3362279678	0.971762	0.934677	0.97242
2023DZ01	19401171	2684996991	0.9755	0.943695	0.969273
2023DZ02	29025934	3987450974	0.976604	0.946321	0.973091
2023DZ03	20833334	2887246309	0.975569	0.943747	0.963094
2023DZ04	23604540	3286087212	0.97424	0.940518	0.971407
2023DZ05	24822052	3439816863	0.97585	0.944609	0.973082
2023DZ06	24021661	3355608102	0.974333	0.940783	0.971538
2023DZ07	26249273	3638281898	0.976747	0.946472	0.981478
2023DZ08	22640931	3137749427	0.974115	0.940319	0.978544
2023DZ09	21974176	3025848543	0.976187	0.945078	0.9605
2023DZ10	26079265	3575615610	0.976856	0.947043	0.974673
2023DZ11	25273050	3488667881	0.976362	0.94558	0.963076
2023DZ15	24430382	3387136550	0.975616	0.943822	0.969927
2023DZ16	33945089	4749257570	0.974515	0.941082	0.969677
2023DZ18	20269834	2797329709	0.975325	0.943055	0.969779
2023DZ22	25293072	3496181393	0.975561	0.943945	0.961468
2023DZ24	26777899	3696991467	0.975014	0.942311	0.971308
2023DZ25	16989524	2366201891	0.975441	0.943505	0.971557
2023DZ26	17901833	2461144157	0.976537	0.946172	0.971366
2023DZ27	21467293	2961652499	0.976447	0.945837	0.96622
2023DZ28	25010934	3422400420	0.977611	0.948399	0.963955
2023DZ29	13021700	1814055953	0.975063	0.94244	0.96396
2023DZ30	20480894	2862047019	0.973817	0.939462	0.968159
2023DZ31	22254445	3090973730	0.975027	0.942483	0.975414
2023DZ32	12675224	1767956683	0.972	0.935327	0.96915
2023DZ33	23910272	3314182785	0.974867	0.94228	0.978007
2023DZ34	21283784	2959819592	0.975109	0.942588	0.973184
2023DZ35	22176894	3070002292	0.975218	0.942792	0.975004
2023DZ36	22889639	3163176960	0.974176	0.940344	0.974514
2023DZ37	24116825	3347345802	0.974785	0.941908	0.960438
2023DZ38	12415817	1713599826	0.976103	0.945046	0.960843
2023DZ39	20729651	2885653578	0.974846	0.94198	0.978286
2023DZ40	21518926	3024626065	0.972194	0.935857	0.965163
2023DZ41	22975322	3205799238	0.974784	0.941996	0.970212
2023DZ42	20521150	2844359955	0.975666	0.943988	0.962285
2023DZ43	20281444	2828031640	0.974621	0.941446	0.987811
2023DZ44	23048685	3199847536	0.973049	0.937591	0.973164
2023DZ45	27014233	3797426790	0.973556	0.938923	0.961814
2023DZ46	24111739	3385791487	0.973341	0.938599	0.970321
2023DZ47	22520282	3161936273	0.973708	0.939328	0.968528
2023DZ48	21982247	3082850026	0.972209	0.935437	0.971348
2023DZ49	31223960	4372552657	0.974461	0.941069	0.973967
2023DZ50	23276907	3274184748	0.974723	0.941489	0.976477
2023DZ51	24845615	3487715293	0.973414	0.938613	0.974998
2023DZ52	27370192	3848663483	0.973232	0.937974	0.96929
2023DZ53	21848125	3081095594	0.973175	0.93803	0.967394
2023DZ54	23282172	3198256505	0.976704	0.946251	0.969471
2023DZ55	21622661	2940018709	0.977808	0.949075	0.96592
2023DZ56	26031611	3583355051	0.976043	0.944906	0.972298
2023DZ57	18061734	2438903507	0.977891	0.949193	0.970341
2023DZ58	19368425	2695481741	0.975196	0.942862	0.97693
2023DZ59	23981540	3247242004	0.977517	0.948357	0.977835
2023DZ60	19296586	2665064055	0.976053	0.944949	0.971329
2023DZ61	24121364	3295782019	0.977637	0.948685	0.975217
2023DZ62	31084604	4311956195	0.975655	0.943808	0.979186
2023DZ63	19868815	2736327545	0.976346	0.945292	0.96284
2023DZ64	24329884	3332799074	0.976888	0.946801	0.96632
2023DZ65	23395377	3215508329	0.976355	0.945453	0.978765
2023DZ66	20422177	2802156124	0.975521	0.943423	0.966251
2023DZ67	23858357	3239080671	0.977462	0.94835	0.97437
2023DZ68	24752392	3423967712	0.976208	0.944965	0.97439
2023DZ69	23256432	3153886088	0.977247	0.947588	0.963063
2023DZ70	22417522	3069101183	0.976654	0.946218	0.963515
2023DZ71	27462404	3782906068	0.975094	0.942559	0.983353
2023DZ72	13112584	1800319891	0.976611	0.946247	0.969681
2023DZ73	27978898	3802459646	0.977625	0.948542	0.968145
2023DZ74	23603068	3236016130	0.976119	0.944984	0.974153
2023DZ75	21896253	3020754590	0.976149	0.945086	0.973673
2023DZ76	20873439	2849856903	0.978342	0.95046	0.966167
2023gc01	24343565	3383112690	0.975347	0.943246	0.974451
2023gc02	17872316	2501109228	0.973414	0.938911	0.975972
2023gc04	20006905	2779720152	0.973176	0.93775	0.977741
2023gc2	25132302	3484781309	0.975393	0.9434	0.966156
230505XP001	20574850	2831569873	0.976108	0.944873	0.961792
230505XP002	25308472	3499694076	0.975207	0.942521	0.976469
230506YY001	27965804	3836029491	0.976722	0.946461	0.96424
230506YY002	24573920	3364570323	0.976619	0.946302	0.972205
230506YY003	21890698	2969342224	0.977304	0.947917	0.961568
230506YY004	20067827	2760951061	0.976126	0.945005	0.977592
230507YY001	24944859	3425957127	0.975874	0.944409	0.979584
230507YY002	25297751	3468514456	0.977467	0.948166	0.979041
230507YY003	28724820	3959876598	0.975971	0.944756	0.9736
230507YY004	24435479	3364639948	0.975743	0.94406	0.966265
230508LC001	21636192	2949159313	0.977529	0.948566	0.979455
230509LC001	24300995	3343638490	0.97646	0.94565	0.97668
230509LC002	27613183	3791155345	0.976182	0.94506	0.962815
230509LC003	22705703	3039041423	0.9788	0.951525	0.974916
DZ12	24580459	3641529533	0.97388	0.89575	0.968101
DZ13	19648968	2902946048	0.980133	0.919722	0.967628
DZ14	23711811	3519888247	0.972096	0.888845	0.975548
DZ17	23550344	3485837722	0.980414	0.921666	0.977764
DZ23	21573332	3187568239	0.98003	0.919572	0.966953
gdxj02	31502702	4260136984	0.977851	0.949294	0.979849
gdxj04	25660124	3501693366	0.976599	0.946118	0.965955
gdxj05	29433400	3969874379	0.97803	0.949584	0.975492
gdxj07	22869803	3119295473	0.977779	0.949042	0.967748
gdxj08	23995110	3250423589	0.977995	0.949191	0.9651
gdxj11	25959144	3501785247	0.979042	0.951943	0.964812
gdxj12	27362747	3743325838	0.976372	0.945549	0.96157
gdxj13	26165036	3570333806	0.97745	0.948082	0.96348
gdxj14	24629527	3361069874	0.977436	0.948301	0.970293
gdxj15	20668325	2799825683	0.977392	0.94795	0.963567
gdxj16	30613830	4187095654	0.976684	0.946222	0.979603
gdxj17	25234287	3440543592	0.976946	0.947153	0.975225
gdxj19	18910968	2569761205	0.977162	0.947413	0.97339
gdxj21	21381789	2874556780	0.978652	0.951019	0.971511
gdxj22	23139382	3179475721	0.977474	0.948261	0.96221
gdxj23	27563540	3754211575	0.97727	0.947657	0.978377
gdxj24	23796306	3267981289	0.976548	0.945983	0.978876
gdxj25	22505563	3026561957	0.978748	0.951034	0.978002
gdxj31	22759901	3091770337	0.977803	0.949033	0.973988
gdxj32	16124967	2181282437	0.977701	0.948544	0.962192
gdxj34	20765190	2784619879	0.97903	0.952052	0.976838
gdxj35	25831990	3501221634	0.978226	0.950093	0.967494
gdxj36	26095076	3563016586	0.976711	0.946232	0.971221
gdxj39	26578264	3628361246	0.9783	0.94995	0.969588
gdxj40	20785516	2827986851	0.977302	0.947772	0.960488
gdxj41	22978760	3096379947	0.978588	0.95068	0.961353
gdxj44	25866646	3521430919	0.977754	0.948843	0.968601
gdxj45	23687201	3226727104	0.97677	0.946557	0.973041
gdxj48	24966081	3414798219	0.976617	0.946084	0.974846
gdxj49	19207040	2638730956	0.976831	0.946651	0.979609
gdxj50	23528371	3193447555	0.977698	0.948627	0.965941
GX0403	68919673	9352930794	0.986936	0.951863	0.965341
GX0413	23763236	3307310259	0.981953	0.934197	0.964947
GX0414	27413894	3777201221	0.984286	0.942703	0.962258
GX0415	25221949	3466247236	0.983575	0.939875	0.970439
GX0510	32597771	4282371213	0.990778	0.965065	0.975955
GX0815	25277034	3478393021	0.985618	0.947059	0.972482
GX0915	32183354	4470464452	0.983478	0.939682	0.964998
GX1015	28598858	3961061251	0.984413	0.943036	0.96363
GX1106	27174134	3592706439	0.98888	0.958651	0.977557
GX1115	22796512	3095095238	0.986348	0.950141	0.97602
GX1215	38346704	5434890097	0.981909	0.941762	0.970405
GX1306	24359819	3323779553	0.987131	0.951595	0.961403
GX1506	26898167	3597224436	0.98813	0.955865	0.973463
GX1611	22077709	3117898448	0.982938	0.937747	0.97767
GX1810	26060466	3404295924	0.987994	0.955225	0.966032
GX2212	30715990	4089578037	0.989037	0.959128	0.966323
GX2608	19368266	2604516459	0.987824	0.955244	0.976466
GX2708	19677134	2645245150	0.987028	0.951852	0.971473
GX3104	28221193	3792933684	0.987227	0.952796	0.963179
GX3107	19903740	2755092669	0.988849	0.958478	0.965582
GX3113	20637320	2795917000	0.986496	0.950462	0.965242
GX3305	25779112	3452843482	0.988772	0.958242	0.973516
GX3306	21899015	2974205079	0.985774	0.947855	0.97249
GX3313	60559337	7789282673	0.99043	0.964264	0.974525
GX3405	23131660	3090228201	0.987021	0.951641	0.96007
GX3505	20119119	2749588870	0.984894	0.944878	0.968492
GX3604	27281881	3718866159	0.98678	0.951395	0.970104
GX3804	23937481	3234821791	0.986833	0.951944	0.968495
GX4103	27882745	3781483985	0.987157	0.952514	0.972493
GX4517	22705236	3056954430	0.986965	0.952275	0.975215
GXH0303	31492322	3829404197	0.9929	0.971981	0.978523
GXH0305	17954813	2524583175	0.984147	0.941944	0.969366
GXH0307	21402501	2926230353	0.98654	0.95067	0.972173
GXH0308	26996237	3692375657	0.98412	0.941684	0.972399
GXH0309	16399113	2175614585	0.989578	0.960997	0.964585
GXH0310	16117656	2163644435	0.986918	0.951572	0.970246
GXH0403	34718685	4651487159	0.988581	0.957666	0.965364
GXH0404	23311140	3203751717	0.985586	0.946991	0.965492
GXH0407	22230157	3012760358	0.985938	0.948443	0.973167
GXH0410	23538216	3155269976	0.9881	0.955995	0.973619
GXH0501	25185281	3398399831	0.986519	0.950427	0.963227
GXH0503	23523182	3231950318	0.986697	0.951079	0.967464
GXH0504	23619584	3297493520	0.986289	0.949484	0.961545
GXH0509	16198202	2263486548	0.985969	0.948343	0.9608

## Sheet: TableS3
Table S3 Indivaiduals of four subpopulations retained with population structure analysis
Taxa	group	Cluster1	Cluster2	Cluster3	Cluster4	Cluster5	Subpopulation
DZ23	Guangdong	0	1	0	0	0	Guangdong
GX0415	Guangxi	0	0.8296	0.1438	0.0265	0	Guangdong
GX1106	Guangxi	0	1	0	0	0	Guangdong
GX1306	Guangxi	0	1	0	0	0	Guangdong
GX1506	Guangxi	0	1	0	0	0	Guangdong
GX1810	Guangxi	0	0.6735	0.3265	0	0	Guangdong
GX2708	Guangxi	0	1	0	0	0	Guangdong
GX3104	Guangxi	0	0.7496	0.2503	0	0	Guangdong
GX3107	Guangxi	0	0.6912	0.3088	0	0	Guangdong
GX3306	Guangxi	0	1	0	0	0	Guangdong
GX4103	Guangxi	0.0106	0.9827	0	0	0.0067	Guangdong
GXH0303	Guangxi	0	1	0	0	0	Guangdong
GXH0310	Guangxi	0	0.999975	0	0	0	Guangdong
GXH0407	Guangxi	0	0.6716	0.3284	0	0	Guangdong
GXH0410	Guangxi	0	0.9296	0	0.0703	0	Guangdong
GXH0501	Guangxi	0	1	0	0	0	Guangdong
GXH0503	Guangxi	0	0.655075	0.3449	0	0	Guangdong
GXH0504	Guangxi	0	0.7033	0.2967	0	0	Guangdong
GXH0509	Guangxi	0	1	0	0	0	Guangdong
gdxj04	Guangdong	0	0.97985	0.0201	0	0	Guangdong
gdxj05	Guangdong	0	0.84	0.16	0	0	Guangdong
gdxj08	Guangdong	0	1	0	0	0	Guangdong
gdxj12	Guangdong	0	0.903	0.097	0	0	Guangdong
gdxj13	Guangdong	0	0.889925	0.11	0	0	Guangdong
gdxj14	Guangdong	0	1	0	0	0	Guangdong
gdxj15	Guangdong	0	0.8743	0.1256	0	0	Guangdong
gdxj16	Guangdong	0	0.8867	0.1133	0	0	Guangdong
gdxj17	Guangdong	0	1	0	0	0	Guangdong
gdxj19	Guangdong	0	0.8493	0.1506	0	0	Guangdong
gdxj22	Guangdong	0	1	0	0	0	Guangdong
gdxj23	Guangdong	0	0.9986	0.0014	0	0	Guangdong
gdxj24	Guangdong	0	1	0	0	0	Guangdong
gdxj25	Guangdong	0	1	0	0	0	Guangdong
gdxj34	Guangdong	0	0.9861	0.0138	0	0	Guangdong
gdxj35	Guangdong	0	1	0	0	0	Guangdong
gdxj36	Guangdong	0	1	0	0	0	Guangdong
gdxj40	Guangdong	0	1	0	0	0	Guangdong
gdxj44	Guangdong	0	1	0	0	0	Guangdong
gdxj45	Guangdong	0	1	0	0	0	Guangdong
gdxj48	Guangdong	0	0.994	0.006	0	0	Guangdong
gdxj49	Guangdong	0	0.8568	0.1432	0	0	Guangdong
gdxj50	Guangdong	0	0.999975	0	0	0	Guangdong
2023BWL02	HainanWild	0	0.0579	0.9421	0	0	Hainan
2023BWL05	HainanWild	0	0.0618	0.9382	0	0	Hainan
2023BWL06	HainanWild	0	0.0595	0.9405	0	0	Hainan
2023BWL07	HainanWild	0	0.0981	0.9019	0	0	Hainan
2023BWL08	HainanWild	0	0.055	0.945	0	0	Hainan
2023BWL09	HainanWild	0	0.0458	0.9542	0	0	Hainan
2023BWL10	HainanWild	0	0.0594	0.9405	0	0	Hainan
2023BWL11	HainanWild	0	0.0602	0.9398	0	0	Hainan
2023BWL12	HainanWild	0	0.0496	0.9504	0	0	Hainan
2023BWL13	HainanWild	0	0.0363	0.9637	0	0	Hainan
2023BWL14	HainanWild	0	0.0748	0.9251	0	0	Hainan
2023BWL15	HainanWild	0	0.0931	0.9068	0	0	Hainan
2023BWL16	HainanWild	0	0.0952	0.9048	0	0	Hainan
2023BWL17	HainanWild	0	0.0731	0.9269	0	0	Hainan
2023BWL18	HainanWild	0	0.0348	0.9652	0	0	Hainan
2023BWL20	HainanWild	0	0.05	0.9499	0	0	Hainan
2023BWL21	HainanWild	0	0.0343	0.9656	0	0	Hainan
2023BWL22	HainanWild	0	0.077525	0.9224	0	0	Hainan
2023BWL23	HainanWild	0	0.0228	0.9772	0	0	Hainan
2023BWL24	HainanWild	0	0.0494	0.9506	0	0	Hainan
2023BWL25	HainanWild	0	0.0795	0.9205	0	0	Hainan
2023BWL26	HainanWild	0	0.07	0.93	0	0	Hainan
2023BWL27	HainanWild	0	0.0952	0.9048	0	0	Hainan
2023BWL28	HainanWild	0	0.0831	0.9168	0	0	Hainan
2023BWL29	HainanWild	0	0.0863	0.9136	0	0	Hainan
2023BWL30	HainanWild	0	0.0619	0.9381	0	0	Hainan
2023DZ03	HainanCultivar	0	0.004	0.996	0	0	Hainan
2023DZ04	HainanCultivar	0	0	1	0	0	Hainan
2023DZ05	HainanCultivar	0	0	1	0	0	Hainan
2023DZ06	HainanCultivar	0	0	1	0	0	Hainan
2023DZ07	HainanCultivar	0	0	1	0	0	Hainan
2023DZ08	HainanCultivar	0	0	1	0	0	Hainan
2023DZ09	HainanCultivar	0	0	1	0	0	Hainan
2023DZ10	HainanCultivar	0	0	1	0	0	Hainan
2023DZ11	HainanCultivar	0	0	1	0	0	Hainan
2023DZ15	HainanCultivar	0	0	1	0	0	Hainan
2023DZ16	HainanCultivar	0	0	1	0	0	Hainan
2023DZ18	HainanCultivar	0	0.1481	0.6716	0.1802	0	Hainan
2023DZ22	HainanCultivar	0	0	1	0	0	Hainan
2023DZ24	HainanCultivar	0	0.04	0.9599	0	0	Hainan
2023DZ25	HainanCultivar	0	0	1	0	0	Hainan
2023DZ26	HainanCultivar	0	0.0111	0.9888	0	0	Hainan
2023DZ27	HainanCultivar	0	0.0367	0.9633	0	0	Hainan
2023DZ28	HainanCultivar	0	0	1	0	0	Hainan
2023DZ29	HainanCultivar	0	0	1	0	0	Hainan
2023DZ30	HainanCultivar	0	0.0249	0.9751	0	0	Hainan
2023DZ31	HainanCultivar	0	0.0155	0.9844	0	0	Hainan
2023DZ32	HainanCultivar	0	0	1	0	0	Hainan
2023DZ33	HainanCultivar	0	0	1	0	0	Hainan
2023DZ34	HainanCultivar	0	0	1	0	0	Hainan
2023DZ35	HainanCultivar	0	0.0538	0.9461	0	0	Hainan
2023DZ39	Hainan	0	0.0768	0.9231	0	0	Hainan
2023DZ41	Hainan	0	0.0597	0.9403	0	0	Hainan
2023DZ42	Hainan	0	0	1	0	0	Hainan
2023DZ44	Hainan	0	0.006	0.994	0	0	Hainan
2023DZ45	Hainan	0	0	1	0	0	Hainan
2023DZ46	Hainan	0	0	1	0	0	Hainan
2023DZ47	Hainan	0	0.0023	0.9977	0	0	Hainan
2023DZ48	Hainan	0	0.0332	0.9668	0	0	Hainan
2023DZ49	Hainan	0	0	1	0	0	Hainan
2023DZ50	Hainan	0	0.0332	0.9667	0	0	Hainan
2023DZ51	Hainan	0	0.0479	0.9521	0	0	Hainan
2023DZ52	Hainan	0	0.0183	0.9816	0	0	Hainan
2023DZ53	Hainan	0	0.0253	0.9746	0	0	Hainan
2023DZ54	Hainan	0	0.05	0.95	0	0	Hainan
2023DZ55	Hainan	0	0.028	0.972	0	0	Hainan
2023DZ56	Hainan	0	0.0352	0.9648	0	0	Hainan
2023DZ57	Hainan	0	0.06	0.94	0	0	Hainan
2023DZ58	Hainan	0	0.0072	0.9928	0	0	Hainan
2023DZ59	Hainan	0	0	1	0	0	Hainan
2023DZ60	Hainan	0	0.0408	0.9592	0	0	Hainan
2023DZ61	Hainan	0	0.0193	0.9807	0	0	Hainan
2023DZ62	Hainan	0	0.0546	0.9454	0	0	Hainan
2023DZ63	Hainan	0	0	1	0	0	Hainan
2023DZ64	Hainan	0	0.0777	0.9223	0	0	Hainan
2023DZ65	Hainan	0	0.0646	0.9354	0	0	Hainan
2023DZ66	Hainan	0	0.0257	0.9743	0	0	Hainan
2023DZ67	Hainan	0	0.0114	0.9885	0	0	Hainan
2023DZ68	Hainan	0	0.0251	0.9749	0	0	Hainan
2023DZ69	Hainan	0	0.0674	0.9325	0	0	Hainan
2023DZ70	Hainan	0	0.0373	0.9626	0	0	Hainan
2023DZ72	Hainan	0	0.0507	0.9492	0	0	Hainan
2023DZ73	Hainan	0	0.0349	0.9651	0	0	Hainan
2023DZ74	Hainan	0	0.0664	0.9335	0	0	Hainan
2023DZ75	Hainan	0	0	1	0	0	Hainan
2023DZ76	Hainan	0	0.0291	0.9709	0	0	Hainan
2023gc01	HainanWild	0	0.0541	0.9459	0	0	Hainan
2023gc02	HainanWild	0	0.042	0.958	0	0	Hainan
2023gc04	HainanWild	0	0.068	0.9319	0	0	Hainan
2023gc2	HainanWild	0	0.0641	0.9358	0	0	Hainan
DZ12	HainanCultivar	0	0	1	0	0	Hainan
DZ13	HainanCultivar	0	0	1	0	0	Hainan
DZ14	HainanCultivar	0	0	1	0	0	Hainan
DZ17	HainanCultivar	0	0.0485	0.94	0.0116	0	Hainan
GX0403	Guangxi	0	0.2024	0.7976	0	0	Hainan
GX0413	Guangxi	0	0.1169	0.883	0	0	Hainan
GX1115	Guangxi	0	0.0492	0.9508	0	0	Hainan
GX1215	Guangxi	0	0.0791	0.9209	0	0	Hainan
GX2212	Guangxi	0	0.0982	0.9018	0	0	Hainan
GX2608	Guangxi	0	0.0933	0.9066	0	0	Hainan
GX3113	Guangxi	0	0.0798	0.9201	0	0	Hainan
GX3313	Guangxi	0	0.1678	0.8321	0	0	Hainan
GX3505	Guangxi	0	0.0716	0.9284	0	0	Hainan
GX3804	Guangxi	0	0.2247	0.7753	0	0	Hainan
GX4517	Guangxi	0	0.0897	0.9103	0	0	Hainan
GXH0403	Guangxi	0	0.0615	0.9385	0	0	Hainan
GXH0404	Guangxi	0	0.0838	0.9076	0.0085	0	Hainan
20230218XP001	fulvosus	0	0	0	0	0.999975	fulvosusB
20230218XP002	fulvosus	0	0	0	0	1	fulvosusB
20230218XP003	fulvosus	0	0	0	0	1	fulvosusB
20230218XP004	fulvosus	0	0	0	0	1	fulvosusB
20230218XP005	fulvosus	0	0	0	0	1	fulvosusB
20230218XP006	fulvosus	0	0	0	0	0.999975	fulvosusB
20230218XP007	fulvosus	0	0	0	0	0.999975	fulvosusB
20230218XP008	fulvosus	0	0	0	0	1	fulvosusB
20230218XP009	fulvosus	0	0	0	0	1	fulvosusB
20230218XP010	fulvosus	0	0	0	0	1	fulvosusB
20230218XP011	fulvosus	0	0	0	0	0.999975	fulvosusB
20230218XP012	fulvosus	0	0	0	0	1	fulvosusB
20230218XP013	fulvosus	0	0	0	0	1	fulvosusB
20230218XP014	fulvosus	0	0	0	0	1	fulvosusB
20230218XP015	fulvosus	0	0	0	0	1	fulvosusB
20230218XP016	fulvosus	0	0	0	0	1	fulvosusB
20230218XP017	fulvosus	0	0	0	0	1	fulvosusB
20230219XP001	fulvosus	0	0	0	0	1	fulvosusB
20230219XP002	fulvosus	0	0	0	0	1	fulvosusB
20230219XP003	fulvosus	0	0	0	0	1	fulvosusB
20230219XP004	fulvosus	0	0	0	0	0.999975	fulvosusB
20230219XP005	fulvosus	0	0	0	0	1	fulvosusB
20230219XP006	fulvosus	0	0	0	0	1	fulvosusB
20230219XP007	fulvosus	0	0	0	0	1	fulvosusB
20230219XP008	fulvosus	0	0	0	0	1	fulvosusB
20230219XP009	fulvosus	0	0	0	0	1	fulvosusB
20230220YJ001	fulvosus	0	0	0	0	1	fulvosusB
20230220YJ002	fulvosus	0	0	0	0	1	fulvosusB
20230220YJ003	fulvosus	0	0	0	0	1	fulvosusB
20230220YJ004	fulvosus	0	0	0	0	1	fulvosusB
20230220YJ005	fulvosus	0	0	0	0	1	fulvosusB
20230220YJ006	fulvosus	0	0	0	0	1	fulvosusB
20230220YJ007	fulvosus	0	0	0	0	0.999975	fulvosusB
20230220YJ008	fulvosus	0	0	0	0	1	fulvosusB
20230220YY001	fulvosus	0.1324	0	0	0	0.8676	fulvosusB
20230220YY002	fulvosus	0.1266	0	0	0	0.8734	fulvosusB
20230220YY003	fulvosus	0	0	0	0	1	fulvosusB
20230220YY004	fulvosus	0.0351	0	0	0	0.9649	fulvosusB
20230220YY005	fulvosus	0.1163	0	0	0	0.8837	fulvosusB
20230220YY006	fulvosus	0.0725	0	0	0	0.9275	fulvosusB
20230220YY007	fulvosus	0	0	0	0	1	fulvosusB
20230221YY001	fulvosus	0	0	0	0	1	fulvosusB
20230221YY002	fulvosus	0	0	0	0	1	fulvosusB
20230221YY003	fulvosus	0	0	0	0	1	fulvosusB
20230221YY004	fulvosus	0	0	0	0	1	fulvosusB
20230221YY005	fulvosus	0	0	0	0	1	fulvosusB
20230221YY006	fulvosus	0	0	0	0	1	fulvosusB
20230221YY007	fulvosus	0	0	0	0	0.999975	fulvosusB
20230221YY031	fulvosus	0	0	0	0	1	fulvosusB
20230221YY032	fulvosus	0	0	0	0	1	fulvosusB
20230221YY033	fulvosus	0	0	0	0	1	fulvosusB
20230221YY034	fulvosus	0	0	0	0	1	fulvosusB
20230221YY035	fulvosus	0	0	0	0	1	fulvosusB
20230221YY036	fulvosus	0	0	0	0	1	fulvosusB
20230221YY037	fulvosus	0	0	0	0	1	fulvosusB
20230221YY038	fulvosus	0	0	0	0	1	fulvosusB
20230221YY039	fulvosus	0	0	0	0	1	fulvosusB
20230221YY040	fulvosus	0	0	0	0	1	fulvosusB
20230221YY041	fulvosus	0	0	0	0	1	fulvosusB
20230221YY042	fulvosus	0	0	0	0	1	fulvosusB
20230221YY043	fulvosus	0	0	0	0	1	fulvosusB
20230222YY001	fulvosus	0	0	0	0	1	fulvosusB
20230222YY002	fulvosus	0	0	0	0	0.999975	fulvosusB
20230222YY003	fulvosus	0.0159	0	0	0	0.984	fulvosusB
20230222YY004	fulvosus	0	0	0	0	1	fulvosusB
20230222YY005	fulvosus	0	0	0	0	1	fulvosusB
20230222YY007	fulvosus	0	0	0	0	1	fulvosusB
20230222YY008	fulvosus	0	0	0	0	1	fulvosusB
20230222YY009	fulvosus	0	0	0	0	1	fulvosusB
20230222YY010	fulvosus	0	0	0	0	1	fulvosusB
20230222YY011	fulvosus	0	0	0	0	1	fulvosusB
20230222YY031	fulvosus	0.1924	0	0	0	0.8076	fulvosusB
20230222YY032	fulvosus	0	0	0	0	1	fulvosusB
20230222YY033	fulvosus	0.0533	0	0	0	0.9467	fulvosusB
20230222YY034	fulvosus	0.0445	0	0	0	0.9554	fulvosusB
20230222YY035	fulvosus	0.1392	0	0	0	0.8607	fulvosusB
20230222YY036	fulvosus	0.0728	0	0	0	0.9271	fulvosusB
20230222YY037	fulvosus	0.1728	0	0	0	0.8272	fulvosusB
20230222YY038	fulvosus	0	0	0	0	0.999975	fulvosusB
20230222YY039	fulvosus	0.1214	0	0	0	0.8785	fulvosusB
20230222YY041	fulvosus	0.0753	0	0	0	0.9247	fulvosusB
20230222YY042	fulvosus	0.0532	0	0	0	0.9467	fulvosusB
20230222YY043	fulvosus	0	0	0	0	1	fulvosusB
20230222YY044	fulvosus	0	0	0	0	1	fulvosusB
20230222YY045	fulvosus	0.1402	0	0	0	0.8597	fulvosusB
20230222YY046	fulvosus	0.0133	0	0	0	0.9867	fulvosusB
20230222YY047	fulvosus	0.0526	0	0	0	0.9473	fulvosusB
20230222YY048	fulvosus	0.0613	0	0	0	0.9387	fulvosusB
20230404JS001	fulvosus	0	0	0	0	0.999975	fulvosusB
20230404JS002	fulvosus	0	0	0	0	1	fulvosusB
20230404JS003	fulvosus	0	0	0	0	1	fulvosusB
20230404JS004	fulvosus	0	0	0	0	1	fulvosusB
20230404JS005	fulvosus	0	0	0	0	1	fulvosusB
20230404JS006	fulvosus	0	0	0	0	1	fulvosusB
20230404SP001	fulvosus	0	0	0	0	1	fulvosusB
20230404SP002	fulvosus	0	0	0	0	1	fulvosusB
20230405JP001	fulvosus	0	0	0	0	1	fulvosusB
20230405JP002	fulvosus	0	0	0	0	1	fulvosusB
20230405JP003	fulvosus	0	0	0	0	1	fulvosusB
20230405JP004	fulvosus	0	0	0	0	1	fulvosusB
20230405JS001	fulvosus	0	0	0	0	1	fulvosusB
20230405JS002	fulvosus	0	0	0	0	0.999975	fulvosusB
20230405JS003	fulvosus	0	0	0	0	0.999975	fulvosusB
20230405JS004	fulvosus	0.01	0	0	0	0.99	fulvosusB
20230405JS005	fulvosus	0	0	0	0	1	fulvosusB
20230405JS006	fulvosus	0	0	0	0	1	fulvosusB
20230405JS007	fulvosus	0	0	0	0	0.999975	fulvosusB
20230406JP002	fulvosus	0.2361	0	0	0	0.7639	fulvosusB
230505XP001	fulvosus	0	0	0	0	0.999975	fulvosusB
230505XP002	fulvosus	0.0065	0	0	0	0.9934	fulvosusB
230506YY001	fulvosus	0.1128	0	0	0	0.88715	fulvosusB
230506YY002	fulvosus	0.0858	0	0	0	0.9142	fulvosusB
230506YY003	fulvosus	0	0	0	0	1	fulvosusB
230506YY004	fulvosus	0	0	0	0	1	fulvosusB
230507YY001	fulvosus	0	0	0	0	1	fulvosusB
230507YY002	fulvosus	0	0	0	0	1	fulvosusB
230507YY003	fulvosus	0	0	0	0	1	fulvosusB
230507YY004	fulvosus	0	0	0	0	1	fulvosusB
230508LC001	fulvosus	0.1872	0	0	0.0075	0.8053	fulvosusB
230509LC001	fulvosus	0	0	0	0	1	fulvosusB
230509LC002	fulvosus	0	0	0	0	1	fulvosusB
230509LC003	fulvosus	0	0	0	0	1	fulvosusB
20230218PB001	fulvosus	0.8941	0	0	0	0.1059	fulvosusA
20230218PB002	fulvosus	0.905	0	0	0	0.0949	fulvosusA
20230218PB003	fulvosus	0.945175	0	0	0	0.0548	fulvosusA
20230218PB004	fulvosus	0.8369	0	0	0	0.163	fulvosusA
20230218PB005	fulvosus	1	0	0	0	0	fulvosusA
20230218PB006	fulvosus	0.9948	0	0	0	0.0052	fulvosusA
20230218PB007	fulvosus	1	0	0	0	0	fulvosusA
20230218PB008	fulvosus	0.9884	0	0	0	0.011575	fulvosusA
20230218PB009	fulvosus	0.9909	0	0	0	0.009	fulvosusA
20230218PB010	fulvosus	0.9325	0	0	0	0.0675	fulvosusA
20230218PB011	fulvosus	0.9471	0	0	0	0.0529	fulvosusA
20230218PB012	fulvosus	0.944	0	0	0	0.056	fulvosusA
20230218PB013	fulvosus	0.9433	0	0	0	0.0567	fulvosusA
20230218PB014	fulvosus	0.9463	0	0	0	0.0537	fulvosusA
20230218PB015	fulvosus	0.8453	0	0	0	0.1546	fulvosusA
20230218PB016	fulvosus	0.9349	0	0	0	0.0651	fulvosusA
20230218PB017	fulvosus	0.9369	0	0	0	0.063075	fulvosusA
20230218PB018	fulvosus	0.9935	0	0	0	0.0064	fulvosusA
20230218PB019	fulvosus	0.9426	0	0	0	0.0573	fulvosusA
20230218PB020	fulvosus	0.9746	0	0	0	0.0254	fulvosusA
20230218PB021	fulvosus	0.9643	0	0	0	0.0357	fulvosusA
20230218PB022	fulvosus	0.986425	0	0	0	0.0135	fulvosusA
20230218PB023	fulvosus	0.97	0	0	0	0.03	fulvosusA
20230219PB001	fulvosus	0.9538	0	0	0	0.0462	fulvosusA
20230219PB002	fulvosus	0.9598	0	0	0	0.0401	fulvosusA
20230219PB003	fulvosus	1	0	0	0	0	fulvosusA
20230219PB004	fulvosus	0.9022	0	0	0	0.0978	fulvosusA
20230219PB005	fulvosus	1	0	0	0	0	fulvosusA
20230219PB006	fulvosus	1	0	0	0	0	fulvosusA
20230219PB007	fulvosus	1	0	0	0	0	fulvosusA
20230219PB008	fulvosus	0.8749	0	0	0	0.1251	fulvosusA
20230219PB009	fulvosus	0.9357	0	0	0	0.0643	fulvosusA
20230219PB011	fulvosus	1	0	0	0	0	fulvosusA
20230219PB012	fulvosus	1	0	0	0	0	fulvosusA
20230220PB001	fulvosus	1	0	0	0	0	fulvosusA
20230220PB002	fulvosus	1	0	0	0	0	fulvosusA
20230220PB003	fulvosus	1	0	0	0	0	fulvosusA
20230220PB004	fulvosus	1	0	0	0	0	fulvosusA
20230220PB005	fulvosus	1	0	0	0	0	fulvosusA
20230220PB006	fulvosus	1	0	0	0	0	fulvosusA
20230220PB007	fulvosus	1	0	0	0	0	fulvosusA
20230220PB008	fulvosus	1	0	0	0	0	fulvosusA
20230220PB009	fulvosus	0.9317	0	0	0	0.0683	fulvosusA
20230220PB010	fulvosus	0.8579	0	0	0.02	0.1221	fulvosusA
20230220PB011	fulvosus	0.8827	0	0	0.0088	0.1085	fulvosusA
20230220PB012	fulvosus	0.7267	0	0	0	0.2733	fulvosusA
20230220PB013	fulvosus	1	0	0	0	0	fulvosusA
20230220PB016	fulvosus	0.9607	0	0	0	0.0392	fulvosusA
20230220PB017	fulvosus	0.9879	0	0	0	0.0121	fulvosusA
20230220PB018	fulvosus	0.8969	0	0	0	0.103	fulvosusA
20230406HK002	fulvosus	0.7653	0	0	0	0.2347	fulvosusA
20230406HK004	fulvosus	0.6988	0	0	0	0.3011	fulvosusA
20230406JP003	fulvosus	0.9831	0	0	0	0.0168	fulvosusA
20230407WS001	fulvosus	0.7746	0.0116	0.0195	0	0.1944	fulvosusA
20230407WS002	fulvosus	0.8761	0.0228	0	0	0.1011	fulvosusA
20230407WS003	fulvosus	0.8403	0.0084	0.009	0	0.1423	fulvosusA
20230407WS004	fulvosus	0.8195	0.0213	0.0105	0	0.1487	fulvosusA
20230407WS005	fulvosus	0.8772	0.0093	0	0	0.1134	fulvosusA
20230407WS006	fulvosus	0.8524	0.0132	0.0113	0	0.123175	fulvosusA
20230407WS007	fulvosus	0.8411	0.0066	0.0183	0.0168	0.1172	fulvosusA
20230407WS008	fulvosus	0.7666	0.0089	0.0267	0	0.1979	fulvosusA
20230407WS009	fulvosus	0.816	0	0.0206	0.0176	0.1458	fulvosusA
20230408WS001	fulvosus	0.7516	0.0172	0	0	0.2312	fulvosusA
20230408WS002	fulvosus	0.8126	0.0166	0	0.0024	0.1683	fulvosusA
20230408WS003	fulvosus	0.7957	0.0181	0	0	0.1861	fulvosusA
20230408WS004	fulvosus	0.8125	0.019	0	0	0.1685	fulvosusA
20230408WS005	fulvosus	0.7831	0.0097	0	0	0.2072	fulvosusA
20230408WS006	fulvosus	0.8136	0.0027	0.0082	0.0005	0.175	fulvosusA

## Sheet: TableS4
Table S4 The putative selective sweeps
chrom	Start	End	type
Chr1	11480001	11580000	fulvosusA-Hainan
Chr1	18080001	18180000	fulvosusB-Hainan
Chr1	19300001	19400000	fulvosusA-Guangdong
Chr1	19310001	19410000	fulvosusA-Guangdong
Chr1	26530001	26630000	fulvosusA-Guangdong,fulvosusB-Guangdong
Chr1	29410001	29510000	fulvosusB-Hainan
Chr1	33650001	33750000	fulvosusB-Guangdong
Chr1	33690001	33790000	fulvosusB-Guangdong
Chr1	40140001	40240000	fulvosusB-Hainan
Chr1	47320001	47420000	fulvosusA-Guangdong
Chr1	47330001	47430000	fulvosusA-Guangdong
Chr1	48180001	48280000	fulvosusB-Hainan
Chr10	19300001	19400000	fulvosusA-Hainan
Chr10	19320001	19420000	fulvosusA-Hainan
Chr11	11780001	11880000	fulvosusA-Guangdong
Chr11	11800001	11900000	fulvosusA-Guangdong
Chr11	11810001	11910000	fulvosusA-Guangdong
Chr11	11970001	12070000	fulvosusB-Guangdong
Chr11	11990001	12090000	fulvosusB-Guangdong
Chr11	12500001	12600000	fulvosusB-Guangdong
Chr11	12540001	12640000	fulvosusA-Guangdong
Chr11	14720001	14820000	fulvosusA-Hainan
Chr11	14830001	14930000	fulvosusA-Hainan
Chr11	14840001	14940000	fulvosusA-Hainan
Chr11	16150001	16250000	fulvosusA-Hainan,fulvosusB-Hainan
Chr11	16160001	16260000	fulvosusA-Hainan,fulvosusB-Hainan
Chr11	16170001	16270000	fulvosusA-Hainan,fulvosusB-Hainan
Chr11	16180001	16280000	fulvosusA-Hainan,fulvosusB-Hainan
Chr11	16190001	16290000	fulvosusA-Hainan,fulvosusB-Hainan
Chr11	21010001	21110000	fulvosusB-Guangdong
Chr11	21090001	21190000	fulvosusB-Guangdong
Chr11	21470001	21570000	fulvosusA-Guangdong,fulvosusB-Guangdong
Chr11	21480001	21580000	fulvosusA-Guangdong
Chr11	22070001	22170000	fulvosusB-Guangdong
Chr11	22080001	22180000	fulvosusB-Guangdong
Chr11	22090001	22190000	fulvosusB-Guangdong
Chr12	1000001	1100000	fulvosusA-Hainan,fulvosusB-Hainan
Chr12	1270001	1370000	fulvosusA-Hainan
Chr12	1340001	1440000	fulvosusB-Hainan
Chr12	1870001	1970000	fulvosusA-Hainan
Chr12	1880001	1980000	fulvosusA-Hainan
Chr12	2130001	2230000	fulvosusA-Hainan
Chr12	2160001	2260000	fulvosusA-Hainan,fulvosusB-Hainan
Chr12	2320001	2420000	fulvosusA-Hainan
Chr12	2340001	2440000	fulvosusA-Hainan
Chr12	2360001	2460000	fulvosusA-Guangdong,fulvosusA-Hainan,fulvosusB-Guangdong,fulvosusB-Hainan
Chr12	2370001	2470000	fulvosusA-Guangdong,fulvosusB-Guangdong
Chr12	2380001	2480000	fulvosusA-Guangdong,fulvosusB-Guangdong
Chr12	4350001	4450000	fulvosusA-Guangdong,fulvosusB-Guangdong
Chr12	4360001	4460000	fulvosusA-Guangdong,fulvosusB-Guangdong
Chr12	4400001	4500000	fulvosusA-Guangdong
Chr12	4410001	4510000	fulvosusA-Guangdong,fulvosusB-Guangdong
Chr12	14340001	14440000	fulvosusB-Guangdong
Chr13	1340001	1440000	fulvosusA-Hainan
Chr13	1560001	1660000	fulvosusA-Guangdong,fulvosusB-Guangdong
Chr13	1570001	1670000	fulvosusA-Guangdong,fulvosusB-Guangdong
Chr13	6860001	6960000	fulvosusB-Guangdong
Chr14	14260001	14360000	fulvosusA-Hainan
Chr14	21110001	21210000	fulvosusB-Guangdong
Chr14	21670001	21770000	fulvosusB-Guangdong
Chr14	21690001	21790000	fulvosusA-Guangdong
Chr14	21700001	21800000	fulvosusA-Hainan
Chr14	21760001	21860000	fulvosusA-Guangdong
Chr14	21770001	21870000	fulvosusA-Guangdong
Chr15	18830001	18930000	fulvosusB-Guangdong
Chr15	21900001	22000000	fulvosusB-Guangdong,fulvosusB-Hainan
Chr2	13250001	13350000	fulvosusB-Guangdong,fulvosusB-Hainan
Chr2	13320001	13420000	fulvosusA-Hainan,fulvosusB-Hainan
Chr2	13330001	13430000	fulvosusA-Hainan,fulvosusB-Hainan
Chr2	21790001	21890000	fulvosusB-Hainan
Chr2	30780001	30880000	fulvosusA-Hainan
Chr3	12880001	12980000	fulvosusB-Hainan
Chr3	19910001	20010000	fulvosusA-Guangdong,fulvosusB-Guangdong
Chr3	19970001	20070000	fulvosusA-Hainan,fulvosusB-Hainan
Chr3	33290001	33390000	fulvosusA-Hainan,fulvosusB-Hainan
Chr5	5080001	5180000	fulvosusA-Guangdong
Chr5	5090001	5190000	fulvosusA-Guangdong
Chr5	5100001	5200000	fulvosusA-Hainan
Chr5	5110001	5210000	fulvosusA-Hainan
Chr5	29880001	29980000	fulvosusA-Guangdong
Chr5	34360001	34460000	fulvosusA-Hainan
Chr6	2680001	2780000	fulvosusA-Hainan,fulvosusB-Hainan
Chr7	210001	310000	fulvosusB-Hainan
Chr7	220001	320000	fulvosusB-Guangdong
Chr7	230001	330000	fulvosusA-Hainan,fulvosusB-Hainan
Chr7	12710001	12810000	fulvosusB-Hainan
Chr7	13140001	13240000	fulvosusA-Hainan,fulvosusB-Hainan
Chr7	13820001	13920000	fulvosusA-Hainan,fulvosusB-Hainan
Chr7	14060001	14160000	fulvosusA-Guangdong
Chr7	14090001	14190000	fulvosusA-Hainan,fulvosusB-Hainan
Chr7	14110001	14210000	fulvosusA-Hainan
Chr7	14120001	14220000	fulvosusA-Hainan,fulvosusB-Hainan
Chr7	14770001	14870000	fulvosusA-Hainan
Chr7	14810001	14910000	fulvosusA-Hainan
Chr7	14880001	14980000	fulvosusA-Hainan
Chr7	14890001	14990000	fulvosusA-Guangdong
Chr7	14960001	15060000	fulvosusA-Guangdong
Chr8	16220001	16320000	fulvosusB-Guangdong
Chr8	16250001	16350000	fulvosusA-Guangdong,fulvosusB-Guangdong
Chr8	20020001	20120000	fulvosusA-Hainan,fulvosusB-Hainan
Chr8	20040001	20140000	fulvosusA-Hainan
Chr9	1100001	1200000	fulvosusA-Guangdong
Chr9	1110001	1210000	fulvosusA-Guangdong
Chr9	1320001	1420000	fulvosusA-Guangdong
Chr9	1340001	1440000	fulvosusA-Guangdong,fulvosusB-Guangdong
Chr9	1350001	1450000	fulvosusA-Guangdong,fulvosusB-Guangdong
Chr9	1380001	1480000	fulvosusA-Guangdong
Chr9	1390001	1490000	fulvosusA-Guangdong
Chr9	1400001	1500000	fulvosusA-Guangdong
Chr9	2490001	2590000	fulvosusA-Guangdong
Chr9	2500001	2600000	fulvosusA-Hainan
Chr9	5100001	5200000	fulvosusA-Guangdong

## Sheet: TableS5
Table S4 Genes within the putative selective sweeps
chrom	Start	End	gene	Description	type
Chr1	11489167	11495784	LITCHI015327	Ubiquitin carboxyl-terminal hydrolase	fulvosusA-Hainan
Chr1	11520711	11521956	LITCHI015328		fulvosusA-Hainan
Chr1	11525184	11526140	LITCHI015329		fulvosusA-Hainan
Chr1	11547221	11548411	LITCHI015330		fulvosusA-Hainan
Chr1	11567963	11569311	LITCHI015331	BEST Arabidopsis thaliana protein match is Uncharacterised conserved protein UCP015417, vWA (TAIR	fulvosusA-Hainan
Chr1	11569477	11569738	LITCHI015332	Domain of unknown function (DUF2828)	fulvosusA-Hainan
Chr1	18094479	18096505	LITCHI015764	Galactolipase DONGLE	fulvosusB-Hainan
Chr1	18107177	18123202	LITCHI015765	Sn1-specific diacylglycerol lipase	fulvosusB-Hainan
Chr1	18169859	18171733	LITCHI015766	-	fulvosusB-Hainan
Chr1	19290836	19300798	LITCHI015827	Belongs to the TRAFAC class myosin-kinesin ATPase superfamily. Kinesin family	fulvosusA-Guangdong
Chr1	19301405	19304911	LITCHI015828	peroxisomal (S)-2-hydroxy-acid oxidase	fulvosusA-Guangdong
Chr1	19326823	19329590	LITCHI015829	peroxisomal (S)-2-hydroxy-acid oxidase	fulvosusA-Guangdong
Chr1	19328499	19330095	LITCHI015830	peroxisomal (S)-2-hydroxy-acid oxidase	fulvosusA-Guangdong
Chr1	19334657	19337656	LITCHI015831	Nine-cis-epoxycarotenoid dioxygenase 4	fulvosusA-Guangdong
Chr1	19365347	19366692	LITCHI015832	Nine-cis-epoxycarotenoid dioxygenase 4	fulvosusA-Guangdong
Chr1	26530582	26537297	LITCHI016001	Belongs to the protein kinase superfamily. Ser Thr protein kinase family	fulvosusA-Guangdong,fulvosusB-Guangdong
Chr1	29420864	29423980	LITCHI016139		fulvosusB-Hainan
Chr1	29424494	29432294	LITCHI016140	AP2 ERF and B3 domain-containing transcription factor	fulvosusB-Hainan
Chr1	29455382	29458053	LITCHI016141	Non-specific serine threonine protein kinase	fulvosusB-Hainan
Chr1	33668489	33676442	LITCHI016334	cla,cla1,def,dxps2,dxs	fulvosusB-Guangdong
Chr1	33691482	33695202	LITCHI016335	RIBOSOMAL protein	fulvosusB-Guangdong
Chr1	33729345	33733150	LITCHI016336	thaumatin-like protein	fulvosusB-Guangdong
Chr1	33750502	33757036	LITCHI016337	Xylose isomerase	fulvosusB-Guangdong
Chr1	40147612	40156348	LITCHI016785	Bark storage protein	fulvosusB-Hainan
Chr1	40168301	40169092	LITCHI016786	RING-type E3 ubiquitin transferase	fulvosusB-Hainan
Chr1	40170153	40171164	LITCHI016787	Bark storage protein	fulvosusB-Hainan
Chr1	40171346	40173965	LITCHI016788	Bark storage protein	fulvosusB-Hainan
Chr1	40210710	40211142	LITCHI016789		fulvosusB-Hainan
Chr1	40211168	40213965	LITCHI016790	Belongs to the helicase family	fulvosusB-Hainan
Chr1	40220095	40223477	LITCHI016791	Transcription factor	fulvosusB-Hainan
Chr1	47317199	47330180	LITCHI017572	Belongs to the TRAFAC class myosin-kinesin ATPase superfamily. Myosin family	fulvosusA-Guangdong
Chr1	47335829	47341713	LITCHI017573	cofactor B	fulvosusA-Guangdong
Chr1	47342995	47346162	LITCHI017574	Hydroxyproline-rich glycoprotein family protein	fulvosusA-Guangdong
Chr1	47351316	47357895	LITCHI017575	UBP1-associated proteins	fulvosusA-Guangdong
Chr1	47352000	47357815	LITCHI017576	60S ribosomal protein L18a-like protein	fulvosusA-Guangdong
Chr1	47366454	47375481	LITCHI017577	belongs to the protein kinase superfamily	fulvosusA-Guangdong
Chr1	47374332	47379958	LITCHI017578	phosphatase 2C	fulvosusA-Guangdong
Chr1	47381475	47409601	LITCHI017579	isoform X1	fulvosusA-Guangdong
Chr1	47410101	47418036	LITCHI017580	serine threonine-protein kinase	fulvosusA-Guangdong
Chr1	47418606	47420035	LITCHI017581		fulvosusA-Guangdong
Chr1	47419484	47429051	LITCHI017582	isoform X1	fulvosusA-Guangdong
Chr1	48182080	48184357	LITCHI017662	1-aminocyclopropane-1-carboxylate synthase	fulvosusB-Hainan
Chr1	48192876	48195201	LITCHI017663	mitochondrial ATP synthase g subunit family protein	fulvosusB-Hainan
Chr1	48196738	48199330	LITCHI017664	phospholipase	fulvosusB-Hainan
Chr1	48200075	48202296	LITCHI017665	Regulator of Vps4 activity in the MVB pathway	fulvosusB-Hainan
Chr1	48202120	48203687	LITCHI017666	Belongs to the class I-like SAM-binding methyltransferase superfamily. Protein arginine N- methyltransferase family	fulvosusB-Hainan
Chr1	48204546	48212438	LITCHI017667	Xaa-pro dipeptidase	fulvosusB-Hainan
Chr1	48225654	48227930	LITCHI017668	1-aminocyclopropane-1-carboxylate synthase	fulvosusB-Hainan
Chr1	48234617	48241412	LITCHI017669	mitochondrial ATP synthase g subunit family protein	fulvosusB-Hainan
Chr1	48242073	48248031	LITCHI017670	Regulator of Vps4 activity in the MVB pathway protein	fulvosusB-Hainan
Chr1	48255631	48256454	LITCHI017671		fulvosusB-Hainan
Chr1	48273433	48276282	LITCHI017672	caffeoyl-CoA O-methyltransferase	fulvosusB-Hainan
Chr10	19299354	19301995	LITCHI023422	exonuclease	fulvosusA-Hainan
Chr10	19311421	19313343	LITCHI023423	protein FAR1-RELATED SEQUENCE	fulvosusA-Hainan
Chr10	19313379	19316277	LITCHI023424		fulvosusA-Hainan
Chr10	19362054	19372005	LITCHI023425	LON peptidase N-terminal domain and RING finger protein	fulvosusA-Hainan
Chr10	19374796	19377430	LITCHI023426	receptor-like protein kinase	fulvosusA-Hainan
Chr10	19379406	19381700	LITCHI023427	-	fulvosusA-Hainan
Chr10	19384281	19387244	LITCHI023428	Glycosyltransferase	fulvosusA-Hainan
Chr10	19392998	19396133	LITCHI023429	Vesicle transport v-SNARE	fulvosusA-Hainan
Chr10	19397276	19403480	LITCHI023430	Two-component response regulator-like	fulvosusA-Hainan
Chr11	11782940	11784375	LITCHI007339	Myb-like DNA-binding domain	fulvosusA-Guangdong
Chr11	11832484	11834786	LITCHI007340	This protein promotes the GTP-dependent binding of aminoacyl-tRNA to the A-site of ribosomes during protein biosynthesis	fulvosusA-Guangdong
Chr11	11834823	11835352	LITCHI007341		fulvosusA-Guangdong
Chr11	11839682	11840434	LITCHI007342	-	fulvosusA-Guangdong
Chr11	11860659	11863179	LITCHI007343		fulvosusA-Guangdong
Chr11	11878045	11880631	LITCHI007344	Patellin-3-like	fulvosusA-Guangdong
Chr11	11962551	11986439	LITCHI007348	Catalyzes the ferrous insertion into protoporphyrin IX	fulvosusB-Guangdong
Chr11	11986617	11997614	LITCHI007349	TOM1-like protein 2	fulvosusB-Guangdong
Chr11	11987958	11988827	LITCHI007350		fulvosusB-Guangdong
Chr11	12045183	12067260	LITCHI007351	CBS domain-containing protein	fulvosusB-Guangdong
Chr11	12075628	12083720	LITCHI007352	Diacylglycerol kinase	fulvosusB-Guangdong
Chr11	12507720	12515820	LITCHI007374	Alcohol dehydrogenase GroES-like domain	fulvosusB-Guangdong
Chr11	12535274	12539893	LITCHI007375	Filament-like plant protein	fulvosusB-Guangdong
Chr11	12543953	12555115	LITCHI007376	Fatty acid amide	fulvosusA-Guangdong,fulvosusB-Guangdong
Chr11	12559264	12569428	LITCHI007377	Alternative NAD(P)H-ubiquinone oxidoreductase C1, chloroplastic	fulvosusA-Guangdong,fulvosusB-Guangdong
Chr11	12570098	12570480	LITCHI007378	Seed dormancy control	fulvosusA-Guangdong,fulvosusB-Guangdong
Chr11	12572234	12581507	LITCHI007379	Protein of unknown function (DUF632)	fulvosusA-Guangdong,fulvosusB-Guangdong
Chr11	12598694	12606496	LITCHI007380	Protein of unknown function (DUF632)	fulvosusA-Guangdong,fulvosusB-Guangdong
Chr11	14733569	14734632	LITCHI007459	-	fulvosusA-Hainan
Chr11	14736008	14743341	LITCHI007460	Geminivirus coat protein/nuclear export factor BR1 family	fulvosusA-Hainan
Chr11	14759257	14763439	LITCHI007461	Protein phosphatase 1 regulatory subunit	fulvosusA-Hainan
Chr11	14771707	14781277	LITCHI007462	NAC domain-containing protein	fulvosusA-Hainan
Chr11	14791289	14823221	LITCHI007463	Belongs to the PI3 PI4-kinase family	fulvosusA-Hainan
Chr11	14833151	14889156	LITCHI007464	Belongs to the class-I aminoacyl-tRNA synthetase family	fulvosusA-Hainan
Chr11	14924189	14926778	LITCHI007465	BTB POZ domain-containing protein	fulvosusA-Hainan
Chr11	14930518	14938459	LITCHI007466	GDP-fucose protein O-fucosyltransferase	fulvosusA-Hainan
Chr11	16208617	16212587	LITCHI007505	Belongs to the iron ascorbate-dependent oxidoreductase family	fulvosusA-Hainan,fulvosusB-Hainan
Chr11	21049281	21053406	LITCHI007701	WRKY Transcription Factor	fulvosusB-Guangdong
Chr11	21068775	21069330	LITCHI007702	gag-polypeptide of LTR copia-type	fulvosusB-Guangdong
Chr11	21074622	21075902	LITCHI007703	RING-type E3 ubiquitin transferase	fulvosusB-Guangdong
Chr11	21081812	21082575	LITCHI007704	Belongs to the FPP GGPP synthase family	fulvosusB-Guangdong
Chr11	21082584	21082896	LITCHI007705	Belongs to the FPP GGPP synthase family	fulvosusB-Guangdong
Chr11	21095295	21098125	LITCHI007706	zinc finger A20 and AN1 domain-containing stress-associated protein	fulvosusB-Guangdong
Chr11	21103081	21112277	LITCHI007707	maturation of SSU-rRNA from tricistronic rRNA transcript (SSU-rRNA, 5.8S rRNA, LSU-rRNA)	fulvosusB-Guangdong
Chr11	21120887	21130914	LITCHI007708	maturation of SSU-rRNA from tricistronic rRNA transcript (SSU-rRNA, 5.8S rRNA, LSU-rRNA)	fulvosusB-Guangdong
Chr11	21138215	21138590	LITCHI007709	Pentatricopeptide repeat-containing protein	fulvosusB-Guangdong
Chr11	21147017	21154730	LITCHI007710	Belongs to the mitochondrial carrier (TC 2.A.29) family	fulvosusB-Guangdong
Chr11	21182006	21185147	LITCHI007711	Belongs to the glycosyl hydrolase 17 family	fulvosusB-Guangdong
Chr11	21494523	21494823	LITCHI007734	cytochrome	fulvosusA-Guangdong,fulvosusB-Guangdong
Chr11	21501084	21503274	LITCHI007735	cytochrome P450	fulvosusA-Guangdong,fulvosusB-Guangdong
Chr11	21516543	21518757	LITCHI007736	cytochrome P450	fulvosusA-Guangdong,fulvosusB-Guangdong
Chr11	21530533	21534511	LITCHI007737	cytochrome P450	fulvosusA-Guangdong,fulvosusB-Guangdong
Chr11	21547124	21549209	LITCHI007738	cytochrome P450	fulvosusA-Guangdong,fulvosusB-Guangdong
Chr11	22101324	22102420	LITCHI007766		fulvosusB-Guangdong
Chr11	22106113	22106750	LITCHI007767	Domain of unknown function (DUF4283)	fulvosusB-Guangdong
Chr11	22119611	22120698	LITCHI007768		fulvosusB-Guangdong
Chr11	22141146	22141683	LITCHI007769		fulvosusB-Guangdong
Chr11	22174879	22177556	LITCHI007770	Zinc finger MYM-type protein	fulvosusB-Guangdong
Chr12	1024476	1025655	LITCHI019715	trichome branching	fulvosusA-Hainan,fulvosusB-Hainan
Chr12	1027916	1032172	LITCHI019716	Pentatricopeptide repeat-containing protein	fulvosusA-Hainan,fulvosusB-Hainan
Chr12	1032435	1038109	LITCHI019717	Protein of unknown function (DUF724)	fulvosusA-Hainan,fulvosusB-Hainan
Chr12	1040358	1044627	LITCHI019718	Myb/SANT-like DNA-binding domain	fulvosusA-Hainan,fulvosusB-Hainan
Chr12	1048449	1058302	LITCHI019719	Protein of unknown function (DUF1336)	fulvosusA-Hainan,fulvosusB-Hainan
Chr12	1085364	1087206	LITCHI019720	Belongs to the cytochrome P450 family	fulvosusA-Hainan,fulvosusB-Hainan
Chr12	1091831	1094715	LITCHI019721	Nascent polypeptide-associated complex subunit alpha-like protein	fulvosusA-Hainan,fulvosusB-Hainan
Chr12	1305027	1326798	LITCHI019739	Belongs to the glycosyl hydrolase 31 family	fulvosusA-Hainan
Chr12	1348545	1350097	LITCHI019740	Belongs to the cytochrome P450 family	fulvosusA-Hainan,fulvosusB-Hainan
Chr12	1353014	1353635	LITCHI019741	Belongs to the cytochrome P450 family	fulvosusA-Hainan,fulvosusB-Hainan
Chr12	1354608	1359881	LITCHI019742	cysteine-rich RLK (RECEPTOR-like protein kinase) 8	fulvosusA-Hainan,fulvosusB-Hainan
Chr12	1367878	1369305	LITCHI019743	Pentatricopeptide repeat-containing protein	fulvosusA-Hainan,fulvosusB-Hainan
Chr12	1890827	1891301	LITCHI019759	UDP-Glycosyltransferase	fulvosusA-Hainan
Chr12	1891326	1893476	LITCHI019760	UDP-glucoronosyl and UDP-glucosyl transferase	fulvosusA-Hainan
Chr12	1893478	1893806	LITCHI019761		fulvosusA-Hainan
Chr12	1893858	1894420	LITCHI019762	UDP-Glycosyltransferase	fulvosusA-Hainan
Chr12	2135612	2140525	LITCHI019769	Isoflavone reductase homolog	fulvosusA-Hainan
Chr12	2166847	2171869	LITCHI019770	reductase	fulvosusA-Hainan,fulvosusB-Hainan
Chr12	2193244	2196833	LITCHI019771	MYB family transcription factor	fulvosusA-Hainan,fulvosusB-Hainan
Chr12	2215541	2215991	LITCHI019772	Retrotransposon gag protein	fulvosusA-Hainan,fulvosusB-Hainan
Chr12	2218669	2219098	LITCHI019773	The proteasome is a multicatalytic proteinase complex which is characterized by its ability to cleave peptides with Arg, Phe, Tyr, Leu, and Glu adjacent to the leaving group at neutral or slightly basic pH	fulvosusA-Hainan,fulvosusB-Hainan
Chr12	2219171	2219665	LITCHI019774	Long chain acyl-CoA synthetase	fulvosusA-Hainan,fulvosusB-Hainan
Chr12	2244016	2251804	LITCHI019775	Belongs to the class I-like SAM-binding methyltransferase superfamily. C5-methyltransferase family	fulvosusA-Hainan,fulvosusB-Hainan
Chr12	2257893	2262002	LITCHI019776	Belongs to the class I-like SAM-binding methyltransferase superfamily. C5-methyltransferase family	fulvosusA-Hainan,fulvosusB-Hainan
Chr12	2355629	2360352	LITCHI019781	Probably involved in membrane trafficking	fulvosusA-Guangdong,fulvosusA-Hainan,fulvosusB-Guangdong,fulvosusB-Hainan
Chr12	2362198	2364079	LITCHI019782	Secretory carrier-associated membrane protein	fulvosusA-Guangdong,fulvosusA-Hainan,fulvosusB-Guangdong,fulvosusB-Hainan
Chr12	2382573	2387167	LITCHI019783	Phosphoribulokinase	fulvosusA-Guangdong,fulvosusA-Hainan,fulvosusB-Guangdong,fulvosusB-Hainan
Chr12	2386723	2389144	LITCHI019784	Protein BASIC PENTACYSTEINE7-like	fulvosusA-Guangdong,fulvosusA-Hainan,fulvosusB-Guangdong,fulvosusB-Hainan
Chr12	2397582	2403278	LITCHI019785	Plastidal glycolate glycerate translocator 1	fulvosusA-Guangdong,fulvosusA-Hainan,fulvosusB-Guangdong,fulvosusB-Hainan
Chr12	2438335	2439960	LITCHI019786	Rop guanine nucleotide exchange factor	fulvosusA-Guangdong,fulvosusA-Hainan,fulvosusB-Guangdong,fulvosusB-Hainan
Chr12	2442178	2442812	LITCHI019787	EamA-like transporter family	fulvosusA-Guangdong,fulvosusA-Hainan,fulvosusB-Guangdong,fulvosusB-Hainan
Chr12	2444109	2449652	LITCHI019788	Probably involved in the RNA silencing pathway and required for the generation of small interfering RNAs (siRNAs)	fulvosusA-Guangdong,fulvosusA-Hainan,fulvosusB-Guangdong,fulvosusB-Hainan
Chr12	2450288	2456738	LITCHI019789	exchange factor	fulvosusA-Guangdong,fulvosusA-Hainan,fulvosusB-Guangdong,fulvosusB-Hainan
Chr12	4430601	4430952	LITCHI019845	Catalyzes the rate-limiting step of the oxidative pentose-phosphate pathway, which represents a route for the dissimilation of carbohydrates besides glycolysis	fulvosusA-Guangdong,fulvosusB-Guangdong
Chr12	4431021	4431431	LITCHI019846	Catalyzes the rate-limiting step of the oxidative pentose-phosphate pathway, which represents a route for the dissimilation of carbohydrates besides glycolysis	fulvosusA-Guangdong,fulvosusB-Guangdong
Chr12	4442723	4443038	LITCHI019847	The proteasome is a multicatalytic proteinase complex which is characterized by its ability to cleave peptides with Arg, Phe, Tyr, Leu, and Glu adjacent to the leaving group at neutral or slightly basic pH	fulvosusA-Guangdong,fulvosusB-Guangdong
Chr12	4443062	4444053	LITCHI019848	The proteasome is a multicatalytic proteinase complex which is characterized by its ability to cleave peptides with Arg, Phe, Tyr, Leu, and Glu adjacent to the leaving group at neutral or slightly basic pH	fulvosusA-Guangdong,fulvosusB-Guangdong
Chr12	4490434	4491776	LITCHI019849	regulation of actin nucleation	fulvosusA-Guangdong,fulvosusB-Guangdong
Chr12	4491808	4492057	LITCHI019850	regulation of actin nucleation	fulvosusA-Guangdong,fulvosusB-Guangdong
Chr12	4492117	4493014	LITCHI019851		fulvosusA-Guangdong,fulvosusB-Guangdong
Chr12	4493670	4495736	LITCHI019852	regulation of actin nucleation	fulvosusA-Guangdong,fulvosusB-Guangdong
Chr12	4495942	4496623	LITCHI019853	regulation of actin nucleation	fulvosusA-Guangdong,fulvosusB-Guangdong
Chr12	4506258	4508930	LITCHI019854	Domain of unknown function (DUF4283)	fulvosusA-Guangdong,fulvosusB-Guangdong
Chr12	14352768	14358455	LITCHI020480	transcription factor	fulvosusB-Guangdong
Chr12	14404210	14419541	LITCHI020481	inactive shikimate kinase like 2 chloroplastic	fulvosusB-Guangdong
Chr12	14409722	14412458	LITCHI020482		fulvosusB-Guangdong
Chr12	14413002	14419541	LITCHI020483	Poly (ADP-ribose) polymerase	fulvosusB-Guangdong
Chr12	14427184	14431375	LITCHI020484	G-type lectin S-receptor-like serine threonine-protein kinase	fulvosusB-Guangdong
Chr13	1370669	1384396	LITCHI023629	embryonic placenta development	fulvosusA-Hainan
Chr13	1392235	1393003	LITCHI023630	Inactive receptor kinase	fulvosusA-Hainan
Chr13	1393311	1398242	LITCHI023631	embryonic placenta development	fulvosusA-Hainan
Chr13	1402593	1407795	LITCHI023632	26S proteasome non-ATPase regulatory subunit	fulvosusA-Hainan
Chr13	1564161	1566176	LITCHI023644	Protein FAR1-RELATED SEQUENCE	fulvosusA-Guangdong,fulvosusB-Guangdong
Chr13	1567076	1567514	LITCHI023645	Protein FAR1-RELATED SEQUENCE	fulvosusA-Guangdong,fulvosusB-Guangdong
Chr13	1567915	1572242	LITCHI023646	protein desumoylation	fulvosusA-Guangdong,fulvosusB-Guangdong
Chr13	1579980	1591766	LITCHI023647	WPP domain-associated	fulvosusA-Guangdong,fulvosusB-Guangdong
Chr13	1638565	1645508	LITCHI023648	THUMP domain-containing protein	fulvosusA-Guangdong,fulvosusB-Guangdong
Chr13	1649720	1650508	LITCHI023649	-	fulvosusA-Guangdong,fulvosusB-Guangdong
Chr13	1651777	1653734	LITCHI023650	Belongs to the ubiquitin-conjugating enzyme family	fulvosusA-Guangdong,fulvosusB-Guangdong
Chr13	6881542	6885962	LITCHI023827		fulvosusB-Guangdong
Chr13	6886049	6892400	LITCHI023828	Non-specific serine threonine protein kinase	fulvosusB-Guangdong
Chr13	6894354	6902369	LITCHI023829	3'-5'-exoribonuclease activity	fulvosusB-Guangdong
Chr13	6923737	6928449	LITCHI023830	Calmodulin mediates the control of a large number of enzymes, ion channels and other proteins by Ca(2 ). Among the enzymes to be stimulated by the calmodulin-Ca(2 ) complex are a number of protein kinases and phosphatases	fulvosusB-Guangdong
Chr13	6933373	6936643	LITCHI023831	snf1-related protein kinase regulatory subunit	fulvosusB-Guangdong
Chr13	6939765	6946579	LITCHI023832	ABSCISIC ACID-INSENSITIVE 5-like protein	fulvosusB-Guangdong
Chr14	14259564	14261091	LITCHI005759	-	fulvosusA-Hainan
Chr14	14262290	14267965	LITCHI005760	isoform X1	fulvosusA-Hainan
Chr14	14277464	14278645	LITCHI005761	Belongs to the MIP aquaporin (TC 1.A.8) family	fulvosusA-Hainan
Chr14	14278659	14281080	LITCHI005762	Belongs to the MIP aquaporin (TC 1.A.8) family	fulvosusA-Hainan
Chr14	14300722	14305349	LITCHI005763	May act as a component of the auxin efflux carrier	fulvosusA-Hainan
Chr14	21103445	21113253	LITCHI006169	Nuclear-pore anchor	fulvosusB-Guangdong
Chr14	21118000	21125292	LITCHI006170	Beta-lactamase superfamily domain	fulvosusB-Guangdong
Chr14	21128229	21129212	LITCHI006171		fulvosusB-Guangdong
Chr14	21139354	21142573	LITCHI006172	Peptidoglycan-binding LysM domain-containing protein	fulvosusB-Guangdong
Chr14	21167440	21175959	LITCHI006173	Belongs to the peptidase S10 family	fulvosusB-Guangdong
Chr14	21198088	21198358	LITCHI006174	Belongs to the peptidase S10 family	fulvosusB-Guangdong
Chr14	21208030	21211725	LITCHI006175	receptor-like protein kinase	fulvosusB-Guangdong
Chr14	21690684	21694419	LITCHI006196		fulvosusA-Guangdong,fulvosusB-Guangdong
Chr14	21697006	21705932	LITCHI006197	Belongs to the major facilitator superfamily. Sugar transporter (TC 2.A.1.1) family	fulvosusA-Guangdong,fulvosusA-Hainan,fulvosusB-Guangdong
Chr14	21697928	21699033	LITCHI006198	-	fulvosusA-Guangdong,fulvosusB-Guangdong
Chr14	21700806	21702660	LITCHI006199		fulvosusA-Guangdong,fulvosusA-Hainan,fulvosusB-Guangdong
Chr14	21702704	21705951	LITCHI006200	Thioredoxin X	fulvosusA-Guangdong,fulvosusA-Hainan,fulvosusB-Guangdong
Chr14	21727007	21730902	LITCHI006201	Pentatricopeptide repeat-containing protein	fulvosusA-Guangdong,fulvosusA-Hainan,fulvosusB-Guangdong
Chr14	21737628	21745975	LITCHI006202	Pentatricopeptide repeat-containing protein	fulvosusA-Guangdong,fulvosusA-Hainan,fulvosusB-Guangdong
Chr14	21794077	21798910	LITCHI006203	Tetratricopeptide repeat	fulvosusA-Guangdong,fulvosusA-Hainan
Chr14	21814851	21829884	LITCHI006204	superfamily. Protein	fulvosusA-Guangdong
Chr15	18833506	18836913	LITCHI019497	-	fulvosusB-Guangdong
Chr15	18839932	18844064	LITCHI019498	Transmembrane emp24 domain-containing protein	fulvosusB-Guangdong
Chr15	18872308	18881564	LITCHI019499	phosphate transporter PHO1 homolog	fulvosusB-Guangdong
Chr15	18880220	18885979	LITCHI019500	phosphate transporter PHO1 homolog	fulvosusB-Guangdong
Chr15	18884925	18889366	LITCHI019501	SPX domain-containing protein	fulvosusB-Guangdong
Chr15	18901214	18908165	LITCHI019502	Cystathionine gamma-synthase	fulvosusB-Guangdong
Chr15	21912284	21912850	LITCHI019596	-	fulvosusB-Guangdong,fulvosusB-Hainan
Chr15	21914539	21919346	LITCHI019597	Probably inactive leucine-rich repeat receptor-like protein kinase	fulvosusB-Guangdong,fulvosusB-Hainan
Chr15	21925537	21929069	LITCHI019598	non-green plastid inner envelope membrane protein	fulvosusB-Guangdong,fulvosusB-Hainan
Chr15	21929161	21935936	LITCHI019599	Vacuolar-sorting receptor	fulvosusB-Guangdong,fulvosusB-Hainan
Chr15	21952279	21957608	LITCHI019600	lung seven transmembrane receptor family protein	fulvosusB-Guangdong,fulvosusB-Hainan
Chr15	21958018	21963096	LITCHI019601	Serine threonine-protein kinase STN8	fulvosusB-Guangdong,fulvosusB-Hainan
Chr15	21963669	21965947	LITCHI019602	serine threonine-protein kinase	fulvosusB-Guangdong,fulvosusB-Hainan
Chr15	21965989	21967189	LITCHI019603		fulvosusB-Guangdong,fulvosusB-Hainan
Chr15	21992905	21995826	LITCHI019604	-	fulvosusB-Guangdong,fulvosusB-Hainan
Chr15	21996683	22000084	LITCHI019605	High mobility group B protein	fulvosusB-Guangdong,fulvosusB-Hainan
Chr15	21996783	21998232	LITCHI019606		fulvosusB-Guangdong,fulvosusB-Hainan
Chr15	21999169	22001699	LITCHI019607	Transcription elongation factor	fulvosusB-Guangdong,fulvosusB-Hainan
Chr2	13300024	13301781	LITCHI012588	Heme-binding protein 2-like	fulvosusB-Guangdong,fulvosusB-Hainan
Chr2	13304905	13305436	LITCHI012589	Retrotransposon gag protein	fulvosusB-Guangdong,fulvosusB-Hainan
Chr2	13305462	13308698	LITCHI012590	source UniProtKB	fulvosusB-Guangdong,fulvosusB-Hainan
Chr2	13327537	13330183	LITCHI012591	Retroviral aspartyl protease	fulvosusA-Hainan,fulvosusB-Guangdong,fulvosusB-Hainan
Chr2	13373524	13373856	LITCHI012592	callose synthase	fulvosusA-Hainan,fulvosusB-Hainan
Chr2	13388240	13407215	LITCHI012593	Callose synthase 8	fulvosusA-Hainan,fulvosusB-Hainan
Chr2	13412404	13414533	LITCHI012594	Pentatricopeptide repeat-containing protein At3g14580	fulvosusA-Hainan,fulvosusB-Hainan
Chr2	21839487	21841777	LITCHI012905	Belongs to the glycosyltransferase 31 family	fulvosusB-Hainan
Chr2	21850873	21852056	LITCHI012906	Encoded by	fulvosusB-Hainan
Chr2	21856400	21864052	LITCHI012907	Belongs to the glycosyltransferase 31 family	fulvosusB-Hainan
Chr2	21865338	21869077	LITCHI012908	Galactosyltransferase	fulvosusB-Hainan
Chr2	21876340	21880446	LITCHI012909	Belongs to the glycosyltransferase 31 family	fulvosusB-Hainan
Chr2	30791044	30792233	LITCHI013481	PKHD-type hydroxylase At1g22950-like	fulvosusA-Hainan
Chr2	30792516	30806125	LITCHI013482	ALG3 protein	fulvosusA-Hainan
Chr2	30806317	30808543	LITCHI013483		fulvosusA-Hainan
Chr2	30838180	30845471	LITCHI013484	regulator of chromosome condensation (RCC1) family protein	fulvosusA-Hainan
Chr2	30879064	30895711	LITCHI013485	phosphatase 2C	fulvosusA-Hainan
Chr3	12887927	12899041	LITCHI026769	serine threonine-protein kinase	fulvosusB-Hainan
Chr3	12893233	12904443	LITCHI026770	Protein LHY-like isoform X1	fulvosusB-Hainan
Chr3	12920247	12922285	LITCHI026771	Belongs to the iron ascorbate-dependent oxidoreductase family	fulvosusB-Hainan
Chr3	12925888	12927679	LITCHI026772	Belongs to the class I-like SAM-binding methyltransferase superfamily. Cation-independent O- methyltransferase family	fulvosusB-Hainan
Chr3	12941301	12943589	LITCHI026773	Belongs to the class I-like SAM-binding methyltransferase superfamily. Cation-independent O- methyltransferase family	fulvosusB-Hainan
Chr3	12964839	12968163	LITCHI026774	Belongs to the class I-like SAM-binding methyltransferase superfamily. Cation-independent O- methyltransferase family	fulvosusB-Hainan
Chr3	12970898	12972020	LITCHI026775	Belongs to the class I-like SAM-binding methyltransferase superfamily. Cation-independent O- methyltransferase family	fulvosusB-Hainan
Chr3	12972077	12973458	LITCHI026776	Belongs to the class I-like SAM-binding methyltransferase superfamily. Cation-independent O- methyltransferase family	fulvosusB-Hainan
Chr3	12973511	12991269	LITCHI026777	Belongs to the class I-like SAM-binding methyltransferase superfamily. Cation-independent O- methyltransferase family	fulvosusB-Hainan
Chr3	19917525	19998208	LITCHI027233	isomerase	fulvosusA-Guangdong,fulvosusA-Hainan,fulvosusB-Guangdong,fulvosusB-Hainan
Chr3	20001323	20011247	LITCHI027234	Malate dehydrogenase	fulvosusA-Guangdong,fulvosusA-Hainan,fulvosusB-Guangdong,fulvosusB-Hainan
Chr3	20006078	20011317	LITCHI027235	(NAC) domain-containing protein	fulvosusA-Guangdong,fulvosusA-Hainan,fulvosusB-Guangdong,fulvosusB-Hainan
Chr3	20067300	20067727	LITCHI027236	Glucose-induced degradation protein 8 homolog	fulvosusA-Hainan,fulvosusB-Hainan
Chr3	20067730	20069511	LITCHI027237		fulvosusA-Hainan,fulvosusB-Hainan
Chr3	20069541	20069976	LITCHI027238	Associates with the EF-Tu.GDP complex and induces the exchange of GDP to GTP. It remains bound to the aminoacyl-tRNA.EF- Tu.GTP complex up to the GTP hydrolysis stage on the ribosome	fulvosusA-Hainan,fulvosusB-Hainan
Chr3	33283803	33308105	LITCHI027858	exocyst complex component	fulvosusA-Hainan,fulvosusB-Hainan
Chr3	33299493	33304164	LITCHI027859	transposition, RNA-mediated	fulvosusA-Hainan,fulvosusB-Hainan
Chr3	33309314	33317987	LITCHI027860	synthase	fulvosusA-Hainan,fulvosusB-Hainan
Chr3	33330867	33337917	LITCHI027861	Chorismate synthase	fulvosusA-Hainan,fulvosusB-Hainan
Chr3	33381097	33387983	LITCHI027862	lipolytic acyl hydrolase (LAH)	fulvosusA-Hainan,fulvosusB-Hainan
Chr5	5093371	5093999	LITCHI000162	Topless-related protein	fulvosusA-Guangdong
Chr5	5094032	5098931	LITCHI000163	Belongs to the glycosyltransferase 8 family	fulvosusA-Guangdong
Chr5	5104853	5105229	LITCHI000164		fulvosusA-Guangdong,fulvosusA-Hainan
Chr5	5109841	5111150	LITCHI000165	Wings apart-like protein regulation of heterochromatin	fulvosusA-Guangdong,fulvosusA-Hainan
Chr5	5118497	5121989	LITCHI000166	Plant protein of unknown function (DUF639)	fulvosusA-Guangdong,fulvosusA-Hainan
Chr5	5120821	5125372	LITCHI000167	plastid-lipid-associated protein 4	fulvosusA-Guangdong,fulvosusA-Hainan
Chr5	5128702	5129553	LITCHI000168	Plant protein of unknown function (DUF639)	fulvosusA-Guangdong,fulvosusA-Hainan
Chr5	5130293	5144606	LITCHI000169	Plant protein of unknown function (DUF639)	fulvosusA-Guangdong,fulvosusA-Hainan
Chr5	5140060	5144606	LITCHI000170	Thaumatin family	fulvosusA-Guangdong,fulvosusA-Hainan
Chr5	5171475	5173577	LITCHI000171		fulvosusA-Guangdong,fulvosusA-Hainan
Chr5	5173863	5175726	LITCHI000172	Hydrolyzes acetyl esters in homogalacturonan regions of pectin. In type I primary cell wall, galacturonic acid residues of pectin can be acetylated at the O-2 and O-3 positions. Decreasing the degree of acetylation of pectin gels in vitro alters their physical properties	fulvosusA-Guangdong,fulvosusA-Hainan
Chr5	29874543	29882089	LITCHI001717	B3 domain-containing	fulvosusA-Guangdong
Chr5	29884977	29888304	LITCHI001718	B3 domain-containing	fulvosusA-Guangdong
Chr5	29890706	29898250	LITCHI001719	B3 domain-containing transcription factor	fulvosusA-Guangdong
Chr5	29902399	29910536	LITCHI001720	B3 domain-containing protein	fulvosusA-Guangdong
Chr5	29926119	29940295	LITCHI001721	cytochrome P450	fulvosusA-Guangdong
Chr5	29938004	29939029	LITCHI001722	Alpha beta hydrolase domain-containing protein	fulvosusA-Guangdong
Chr5	29947989	29948427	LITCHI001723	Belongs to the cytochrome P450 family	fulvosusA-Guangdong
Chr5	29954646	29957962	LITCHI001724	Family of unknown function (DUF716)	fulvosusA-Guangdong
Chr5	29958043	29962384	LITCHI001725		fulvosusA-Guangdong
Chr5	29963775	29965469	LITCHI001726	Diphthamide biosynthesis protein	fulvosusA-Guangdong
Chr5	29965932	29968534	LITCHI001727	belongs to the protein kinase superfamily	fulvosusA-Guangdong
Chr5	29972100	29989749	LITCHI001728	Belongs to the PI3 PI4-kinase family	fulvosusA-Guangdong
Chr5	34356394	34363465	LITCHI002226	Protein FAR1-RELATED SEQUENCE	fulvosusA-Hainan
Chr5	34371636	34383247	LITCHI002227	PKHD-type hydroxylase At1g22950-like	fulvosusA-Hainan
Chr5	34389631	34393158	LITCHI002228		fulvosusA-Hainan
Chr6	2686416	2694821	LITCHI002338	E3 ubiquitin-protein ligase	fulvosusA-Hainan,fulvosusB-Hainan
Chr6	2696087	2705449	LITCHI002339	Gamma-tubulin complex is necessary for microtubule nucleation at the centrosome	fulvosusA-Hainan,fulvosusB-Hainan
Chr6	2707421	2712618	LITCHI002340	Metallophosphoesterase	fulvosusA-Hainan,fulvosusB-Hainan
Chr7	207019	215383	LITCHI008044	Belongs to the cytochrome P450 family	fulvosusB-Hainan
Chr7	224687	226843	LITCHI008045	Belongs to the cytochrome P450 family	fulvosusB-Guangdong,fulvosusB-Hainan
Chr7	228727	248777	LITCHI008046	Auxin response factors (ARFs) are transcriptional factors that bind specifically to the DNA sequence 5'-TGTCTC-3' found in the auxin-responsive promoter elements (AuxREs)	fulvosusA-Hainan,fulvosusB-Guangdong,fulvosusB-Hainan
Chr7	265815	300150	LITCHI008047	Cysteine-rich receptor-like protein kinase	fulvosusA-Hainan,fulvosusB-Guangdong,fulvosusB-Hainan
Chr7	281944	283340	LITCHI008048	UTP--glucose-1-phosphate uridylyltransferase	fulvosusA-Hainan,fulvosusB-Guangdong,fulvosusB-Hainan
Chr7	300804	302286	LITCHI008049	UTP--glucose-1-phosphate uridylyltransferase	fulvosusA-Hainan,fulvosusB-Guangdong,fulvosusB-Hainan
Chr7	313883	315646	LITCHI008050	poly ADP-ribose polymerase	fulvosusA-Hainan,fulvosusB-Guangdong,fulvosusB-Hainan
Chr7	324520	329414	LITCHI008051	Cysteine-rich receptor-like protein kinase	fulvosusA-Hainan,fulvosusB-Hainan
Chr7	12799581	12806763	LITCHI008667	Brca1-associated protein	fulvosusB-Hainan
Chr7	12806858	12808649	LITCHI008668	Strictosidine synthase	fulvosusB-Hainan
Chr7	13173939	13174348	LITCHI008670	-	fulvosusA-Hainan,fulvosusB-Hainan
Chr7	13177625	13192614	LITCHI008671	Belongs to the TRAFAC class myosin-kinesin ATPase superfamily. Kinesin family	fulvosusA-Hainan,fulvosusB-Hainan
Chr7	13816149	13823902	LITCHI008676	isoform X1	fulvosusA-Hainan,fulvosusB-Hainan
Chr7	13824623	13825402	LITCHI008677	isoform X1	fulvosusA-Hainan,fulvosusB-Hainan
Chr7	13850863	13851245	LITCHI008678	Zinc finger BED domain-containing protein RICESLEEPER	fulvosusA-Hainan,fulvosusB-Hainan
Chr7	13852997	13857785	LITCHI008679	Lycopene beta cyclase	fulvosusA-Hainan,fulvosusB-Hainan
Chr7	14073259	14076535	LITCHI008688	-	fulvosusA-Guangdong
Chr7	14125219	14139207	LITCHI008689	Regulatory subunit of the condensin complex, a complex required for conversion of interphase chromatin into mitotic-like condense chromosomes. The condensin complex probably introduces positive supercoils into relaxed DNA in the presence of type I topoisomerases and converts nicked DNA into positive knotted forms in the presence of type II topoisomerases	fulvosusA-Guangdong,fulvosusA-Hainan,fulvosusB-Hainan
Chr7	14163692	14172234	LITCHI008690	biosynthesis	fulvosusA-Hainan,fulvosusB-Hainan
Chr7	14204729	14205509	LITCHI008691		fulvosusA-Hainan,fulvosusB-Hainan
Chr7	14211638	14215841	LITCHI008692	5-methyltetrahydropteroyltriglutamate-- homocysteine	fulvosusA-Hainan,fulvosusB-Hainan
Chr7	14217750	14223118	LITCHI008693	Double-stranded RNA-binding protein	fulvosusA-Hainan,fulvosusB-Hainan
Chr7	14782441	14789473	LITCHI008701	L-galactono-1,4-lactone dehydrogenase	fulvosusA-Hainan
Chr7	14797064	14801323	LITCHI008702	Regulatory protein	fulvosusA-Hainan
Chr7	14953731	14954120	LITCHI008703	Pentatricopeptide repeat-containing protein	fulvosusA-Guangdong,fulvosusA-Hainan
Chr7	14993835	14994111	LITCHI008704	intron homing	fulvosusA-Guangdong
Chr7	15037318	15037975	LITCHI008705	calcium-binding protein	fulvosusA-Guangdong
Chr8	16225302	16238526	LITCHI011289	NAD kinase 2	fulvosusB-Guangdong
Chr8	16273244	16274778	LITCHI011290	Belongs to the iron ascorbate-dependent oxidoreductase family	fulvosusA-Guangdong,fulvosusB-Guangdong
Chr8	16324421	16328545	LITCHI011291	Amino-acid permease BAT1 homolog	fulvosusA-Guangdong,fulvosusB-Guangdong
Chr8	16327875	16341147	LITCHI011292	SecA preprotein cross-linking domain	fulvosusA-Guangdong,fulvosusB-Guangdong
Chr8	16348526	16358975	LITCHI011293	Belongs to the SecA family	fulvosusA-Guangdong,fulvosusB-Guangdong
Chr8	20063499	20070745	LITCHI011384	Acyl- acyl-carrier-protein desaturase	fulvosusA-Hainan,fulvosusB-Hainan
Chr8	20076484	20077585	LITCHI011385	proline-rich receptor-like protein kinase	fulvosusA-Hainan,fulvosusB-Hainan
Chr8	20078908	20083722	LITCHI011386	Protein trichome berefringence-like 7	fulvosusA-Hainan,fulvosusB-Hainan
Chr9	1130049	1137096	LITCHI028008	zinc finger	fulvosusA-Guangdong
Chr9	1329842	1332088	LITCHI028013	Belongs to the universal ribosomal protein uL11 family	fulvosusA-Guangdong
Chr9	1336236	1338288	LITCHI028014	Zinc finger domain	fulvosusA-Guangdong
Chr9	1352879	1359058	LITCHI028015	Belongs to the argonaute family	fulvosusA-Guangdong,fulvosusB-Guangdong
Chr9	1361328	1361630	LITCHI028016	radialis-like	fulvosusA-Guangdong,fulvosusB-Guangdong
Chr9	1393092	1399352	LITCHI028017	MULE transposase domain	fulvosusA-Guangdong,fulvosusB-Guangdong
Chr9	1422206	1434611	LITCHI028018	E3 ubiquitin-protein ligase	fulvosusA-Guangdong,fulvosusB-Guangdong
Chr9	1459346	1462672	LITCHI028019	disease resistance	fulvosusA-Guangdong
Chr9	2478509	2498281	LITCHI028055	Protein PHLOEM PROTEIN 2-LIKE	fulvosusA-Guangdong
Chr9	2489939	2508035	LITCHI028056	Phosphatase IMPL1	fulvosusA-Guangdong,fulvosusA-Hainan
Chr9	2515112	2522659	LITCHI028057	acyltransferase-like 4	fulvosusA-Guangdong,fulvosusA-Hainan
Chr9	2550450	2556692	LITCHI028058	Lamin-like protein	fulvosusA-Guangdong,fulvosusA-Hainan
Chr9	2555355	2556963	LITCHI028059	The proteasome is a multicatalytic proteinase complex which is characterized by its ability to cleave peptides with Arg, Phe, Tyr, Leu, and Glu adjacent to the leaving group at neutral or slightly basic pH	fulvosusA-Guangdong,fulvosusA-Hainan
Chr9	2574732	2577948	LITCHI028060	Cytochrome c6	fulvosusA-Guangdong,fulvosusA-Hainan
Chr9	2591295	2593472	LITCHI028061	Agamous-like MADS-box protein	fulvosusA-Hainan
Chr9	5106378	5108799	LITCHI028163	Exostosin family	fulvosusA-Guangdong
Chr9	5127510	5131276	LITCHI028164	Plant non-specific lipid-transfer proteins transfer phospholipids as well as galactolipids across membranes. May play a role in wax or cutin deposition in the cell walls of expanding epidermal cells and certain secretory tissues	fulvosusA-Guangdong
Chr9	5147395	5148096	LITCHI028165	Plant non-specific lipid-transfer proteins transfer phospholipids as well as galactolipids across membranes. May play a role in wax or cutin deposition in the cell walls of expanding epidermal cells and certain secretory tissues	fulvosusA-Guangdong
Chr9	5195316	5206893	LITCHI028166	Belongs to the sulfotransferase 1 family	fulvosusA-Guangdong

## Sheet: TableS6
Table S6 Haplotype composition of LITCHI007523
Taxa	Chr3-20008824	Chr3-20008831	Chr3-20008836	Chr3-20008839	Chr3-20008846	Chr3-20008888	Chr3-20008918	Chr3-20008925	Chr3-20008962	Chr3-20008990	Chr3-20008999	Chr3-20009006	Chr3-20009010	Chr3-20009034	Chr3-20009120	Hap
20230218PB001	T	T	C	A	C	A	C	C	C	G	A	G	G	A	A	H001
20230218PB002	T	T	C	A	C	A	C	C	C	G	A	G	G	A	A	H001
20230218PB003	T	T	C	A	C	A	C	C	C	G	A	G	G	A	A	H001
20230218PB004	T	T	C	A	C	A	C	C	C	G	A	G	G	A	A	H001
20230218PB005	T	T	C	A	C	A	C	C	C	G	A	G	G	A	A	H001
20230218PB006	T	T	C	A	C	A	C	C	C	G	A	G	G	A	A	H001
20230218PB007	T	T	C	A	C	A	C	C	C	G	A	G	G	A	A	H001
20230218PB008	T	T	C	A	C	A	C	C	C	G	A	G	G	A	A	H001
20230218PB009	T	T	C	A	C	A	C	C	C	G	A	G	G	A	A	H001
20230218PB010	T	T	C	A	C	A	C	C	C	G	A	G	G	A	A	H001
20230218PB011	T	T	C	A	C	A	C	C	C	G	A	G	G	A	A	H001
20230218PB012	T	T	C	A	C	A	C	C	C	G	A	G	G	A	A	H001
20230218PB013	T	T	C	A	C	A	C	C	C	G	A	G	G	A	A	H001
20230218PB014	T	T	C	A	C	A	C	C	C	G	A	G	G	A	A	H001
20230218PB015	T	T	C	A	C	A	C	C	C	G	A	G	G	A	A	H001
20230218PB016	T	T	C	A	C	A	C	C	C	G	A	G	G	A	A	H001
20230218PB017	T	T	C	A	C	A	C	C	C	G	A	G	G	A	A	H001
20230218PB018	T	T	C	A	C	A	C	C	C	G	A	G	G	A	A	H001
20230218PB019	T	T	C	A	C	A	C	C	C	G	A	G	G	A	A	H001
20230218PB020	T	T	C	A	C	A	C	C	C	G	A	G	G	A	A	H001
20230218PB021	T	T	C	A	C	A	C	C	C	G	A	G	G	A	A	H001
20230218PB022	T	T	C	A	C	A	C	C	C	G	A	G	G	A	A	H001
20230218PB023	T	T	C	A	C	A	C	C	C	G	A	G	G	A	A	H001
20230218XP001	T	T	C	A	C	A	C	C	C	G	A	G	G	A	A	H001
20230218XP002	T	T	C	A	C	A	C	C	C	G	A	G	G	A	A	H001
20230218XP003	T	T	C	A	C	A	C	C	C	G	A	G	G	A	A	H001
20230218XP004	T	T	C	A	C	A	C	C	C	G	A	G	G	A	A	H001
20230218XP005	T	T	C	A	C	A	C	C	C	G	A	G	G	A	A	H001
20230218XP006	T	T	C	A	C	A	C	C	C	G	A	G	G	A	A	H001
20230218XP007	T	T	C	A	C	A	C	C	C	G	A	G	G	A	A	H001
20230218XP008	T	T	C	A	C	A	C	C	C	G	A	G	G	A	A	H001
20230218XP009	T	T	C	A	C	A	C	C	C	G	A	G	G	A	A	H001
20230218XP010	T	T	C	A	C	A	C	C	C	G	A	G	G	A	A	H001
20230218XP011	T	T	C	A	C	A	C	C	C	G	A	G	G	A	A	H001
20230218XP012	T	T	C	A	C	A	C	C	C	G	A	G	G	A	A	H001
20230218XP013	T	T	C	A	C	A	C	C	C	G	A	G	G	A	A	H001
20230218XP014	T	T	C	A	C	A	C	C	C	G	A	G	G	A	A	H001
20230218XP015	T	T	C	A	C	A	C	C	C	G	A	G	G	A	A	H001
20230218XP016	T	T	C	A	C	A	C	C	C	G	A	G	G	A	A	H001
20230218XP017	T	T	C	A	C	A	C	C	C	G	A	G	G	A	A	H001
20230219PB001	T	T	C	A	C	A	C	C	C	G	A	G	G	A	A	H001
20230219PB002	T	T	C	A	C	A	C	C	C	G	A	G	G	A	A	H001
20230219PB003	T	T	C	A	C	A	C	C	C	G	A	G	G	A	A	H001
20230219PB004	T	T	C	A	C	A	C	C	C	G	A	G	G	A	A	H001
20230219PB005	T	T	C	A	C	A	C	C	C	G	A	G	G	A	A	H001
20230219PB006	T	T	C	A	C	A	C	C	C	G	A	G	G	A	A	H001
20230219PB007	T	T	C	A	C	A	C	C	C	G	A	G	G	A	A	H001
20230219PB008	T	T	C	A	C	A	C	C	C	G	A	G	G	A	A	H001
20230219PB009	T	T	C	A	C	A	C	C	C	G	A	G	G	A	A	H001
20230219PB011	T	T	C	A	C	A	C	C	C	G	A	G	G	A	A	H001
20230219PB012	T	T	C	A	C	A	C	C	C	G	A	G	G	A	A	H001
20230219XP001	T	T	C	A	C	A	C	C	C	G	A	G	G	A	A	H001
20230219XP002	T	T	C	A	C	A	C	C	C	G	A	G	G	A	A	H001
20230219XP003	T	T	C	A	C	A	C	C	C	G	A	G	G	A	A	H001
20230219XP004	T	T	C	A	C	A	C	C	C	G	A	G	G	A	A	H001
20230219XP005	T	T	C	A	C	A	C	C	C	G	A	G	G	A	A	H001
20230219XP006	T	T	C	A	C	A	C	C	C	G	A	G	G	A	A	H001
20230219XP007	T	T	C	A	C	A	C	C	C	G	A	G	G	A	A	H001
20230219XP008	T	T	C	A	C	A	C	C	C	G	A	G	G	A	A	H001
20230219XP009	T	T	C	A	C	A	C	C	C	G	A	G	G	A	A	H001
20230220PB001	T	T	C	A	C	A	C	C	C	G	A	G	G	A	A	H001
20230220PB002	T	T	C	A	C	A	C	C	C	G	A	G	G	A	A	H001
20230220PB003	T	T	C	A	C	A	C	C	C	G	A	G	G	A	A	H001
20230220PB004	T	T	C	A	C	A	C	C	C	G	A	G	G	A	A	H001
20230220PB005	T	T	C	A	C	A	C	C	C	G	A	G	G	A	A	H001
20230220PB006	T	T	C	A	C	A	C	C	C	G	A	G	G	A	A	H001
20230220PB007	T	T	C	A	C	A	C	C	C	G	A	G	G	A	A	H001
20230220PB008	T	T	C	A	C	A	C	C	C	G	A	G	G	A	A	H001
20230220PB009	T	T	C	A	C	A	C	C	C	G	A	G	G	A	A	H001
20230220PB010	T	T	C	A	C	A	C	C	C	G	A	G	G	A	A	H001
20230220PB011	T	T	C	A	C	A	C	C	C	G	A	G	G	A	A	H001
20230220PB012	T	T	C	A	C	A	C	C	C	G	A	G	G	A	A	H001
20230220PB013	T	T	C	A	C	A	C	C	C	G	A	G	G	A	A	H001
20230220PB016	T	T	C	A	C	A	C	C	C	G	A	G	G	A	A	H001
20230220PB017	T	T	C	A	C	A	C	C	C	G	A	G	G	A	A	H001
20230220PB018	T	T	C	A	C	A	C	C	C	G	A	G	G	A	A	H001
20230220YJ001	T	T	C	A	C	A	C	C	C	G	A	G	G	A	A	H001
20230220YJ002	T	T	C	A	C	A	C	C	C	G	A	G	G	A	A	H001
20230220YJ003	T	T	C	A	C	A	C	C	C	G	A	G	G	A	A	H001
20230220YJ004	T	T	C	A	C	A	C	C	C	G	A	G	G	A	A	H001
20230220YJ005	T	T	C	A	C	A	C	C	C	G	A	G	G	A	A	H001
20230220YJ006	T	T	C	A	C	A	C	C	C	G	A	G	G	A	A	H001
20230220YJ007	T	T	C	A	C	A	C	C	C	G	A	G	G	A	A	H001
20230220YJ008	T	T	C	A	C	A	C	C	C	G	A	G	G	A	A	H001
20230220YY001	T	T	C	A	C	A	C	C	C	G	A	G	G	A	A	H001
20230220YY002	T	T	C	A	C	A	C	C	C	G	A	G	G	A	A	H001
20230220YY003	T	T	C	A	C	A	C	C	C	G	A	G	G	A	A	H001
20230220YY004	T	T	C	A	C	A	C	C	C	G	A	G	G	A	A	H001
20230220YY005	T	T	C	A	C	A	C	C	C	G	A	G	G	A	A	H001
20230220YY006	T	T	C	A	C	A	C	C	C	G	A	G	G	A	A	H001
20230220YY007	T	T	C	A	C	A	C	C	C	G	A	G	G	A	A	H001
20230221YY001	T	T	C	A	C	A	C	C	C	G	A	G	G	A	A	H001
20230221YY002	T	T	C	A	C	A	C	C	C	G	A	G	G	A	A	H001
20230221YY003	T	T	C	A	C	A	C	C	C	G	A	G	G	A	A	H001
20230221YY004	T	T	C	A	C	A	C	C	C	G	A	G	G	A	A	H001
20230221YY005	T	T	C	A	C	A	C	C	C	G	A	G	G	A	A	H001
20230221YY006	T	T	C	A	C	A	C	C	C	G	A	G	G	A	A	H001
20230221YY007	T	T	C	A	C	A	C	C	C	G	A	G	G	A	A	H001
20230221YY031	T	T	C	A	C	A	C	C	C	G	A	G	G	A	A	H001
20230221YY032	T	T	C	A	C	A	C	C	C	G	A	G	G	A	A	H001
20230221YY033	T	T	C	A	C	A	C	C	C	G	A	G	G	A	A	H001
20230221YY034	T	T	C	A	C	A	C	C	C	G	A	G	G	A	A	H001
20230221YY035	T	T	C	A	C	A	C	C	C	G	A	G	G	A	A	H001
20230221YY036	T	T	C	A	C	A	C	C	C	G	A	G	G	A	A	H001
20230221YY037	T	T	C	A	C	A	C	C	C	G	A	G	G	A	A	H001
20230221YY038	T	T	C	A	C	A	C	C	C	G	A	G	G	A	A	H001
20230221YY039	T	T	C	A	C	A	C	C	C	G	A	G	G	A	A	H001
20230221YY040	T	T	C	A	C	A	C	C	C	G	A	G	G	A	A	H001
20230221YY041	T	T	C	A	C	A	C	C	C	G	A	G	G	A	A	H001
20230221YY042	T	T	C	A	C	A	C	C	C	G	A	G	G	A	A	H001
20230221YY043	T	T	C	A	C	A	C	C	C	G	A	G	G	A	A	H001
20230222YY001	T	T	C	A	C	A	C	C	C	G	A	G	G	A	A	H001
20230222YY002	T	T	C	A	C	A	C	C	C	G	A	G	G	A	A	H001
20230222YY003	T	T	C	A	C	A	C	C	C	G	A	G	G	A	A	H001
20230222YY004	T	T	C	A	C	A	C	C	C	G	A	G	G	A	A	H001
20230222YY005	T	T	C	A	C	A	C	C	C	G	A	G	G	A	A	H001
20230222YY007	T	T	C	A	C	A	C	C	C	G	A	G	G	A	A	H001
20230222YY008	T	T	C	A	C	A	C	C	C	G	A	G	G	A	A	H001
20230222YY009	T	T	C	A	C	A	C	C	C	G	A	G	G	A	A	H001
20230222YY010	T	T	C	A	C	A	C	C	C	G	A	G	G	A	A	H001
20230222YY011	T	T	C	A	C	A	C	C	C	G	A	G	G	A	A	H001
20230222YY031	T	T	C	A	C	A	C	C	C	G	A	G	G	A	A	H001
20230222YY032	T	T	C	A	C	A	C	C	C	G	A	G	G	A	A	H001
20230222YY033	T	T	C	A	C	A	C	C	C	G	A	G	G	A	A	H001
20230222YY034	T	T	C	A	C	A	C	C	C	G	A	G	G	A	A	H001
20230222YY035	T	T	C	A	C	A	C	C	C	G	A	G	G	A	A	H001
20230222YY036	T	T	C	A	C	A	C	C	C	G	A	G	G	A	A	H001
20230222YY037	T	T	C	A	C	A	C	C	C	G	A	G	G	A	A	H001
20230222YY038	T	T	C	A	C	A	C	C	C	G	A	G	G	A	A	H001
20230222YY039	T	T	C	A	C	A	C	C	C	G	A	G	G	A	A	H001
20230222YY041	T	T	C	A	C	A	C	C	C	G	A	G	G	A	A	H001
20230222YY042	T	T	C	A	C	A	C	C	C	G	A	G	G	A	A	H001
20230222YY043	T	T	C	A	C	A	C	C	C	G	A	G	G	A	A	H001
20230222YY044	T	T	C	A	C	A	C	C	C	G	A	G	G	A	A	H001
20230222YY045	T	T	C	A	C	A	C	C	C	G	A	G	G	A	A	H001
20230222YY046	T	T	C	A	C	A	C	C	C	G	A	G	G	A	A	H001
20230222YY047	T	T	C	A	C	A	C	C	C	G	A	G	G	A	A	H001
20230222YY048	T	T	C	A	C	A	C	C	C	G	A	G	G	A	A	H001
20230404JS001	T	T	C	A	C	A	C	C	C	G	A	G	G	A	A	H001
20230404JS002	T	T	C	A	C	A	C	C	C	G	A	G	G	A	A	H001
20230404JS003	T	T	C	A	C	A	C	C	C	G	A	G	G	A	A	H001
20230404JS004	T	T	C	A	C	A	C	C	C	G	A	G	G	A	A	H001
20230404JS005	T	T	C	A	C	A	C	C	C	G	A	G	G	A	A	H001
20230404JS006	T	T	C	A	C	A	C	C	C	G	A	G	G	A	A	H001
20230404SP001	T	T	C	A	C	A	C	C	C	G	A	G	G	A	A	H001
20230404SP002	T	T	C	A	C	A	C	C	C	G	A	G	G	A	A	H001
20230405JP001	T	T	C	A	C	A	C	C	C	G	A	G	G	A	A	H001
20230405JP002	T	T	C	A	C	A	C	C	C	G	A	G	G	A	A	H001
20230405JP003	T	T	C	A	C	A	C	C	C	G	A	G	G	A	A	H001
20230405JP004	T	T	C	A	C	A	C	C	C	G	A	G	G	A	A	H001
20230405JS001	T	T	C	A	C	A	C	C	C	G	A	G	G	A	A	H001
20230405JS002	T	T	C	A	C	A	C	C	C	G	A	G	G	A	A	H001
20230405JS003	T	T	C	A	C	A	C	C	C	G	A	G	G	A	A	H001
20230405JS004	T	T	C	A	C	A	C	C	C	G	A	G	G	A	A	H001
20230405JS005	T	T	C	A	C	A	C	C	C	G	A	G	G	A	A	H001
20230405JS006	T	T	C	A	C	A	C	C	C	G	A	G	G	A	A	H001
20230405JS007	T	T	C	A	C	A	C	C	C	G	A	G	G	A	A	H001
20230406HK002	T	T	C	A	C	A	C	C	C	G	A	G	G	A	A	H001
20230406HK004	T	T	C	A	C	A	C	C	C	G	A	G	G	A	A	H001
20230406JP002	T	T	C	A	C	A	C	C	C	G	A	G	G	A	A	H001
20230406JP003	T	T	C	A	C	A	C	C	C	G	A	G	G	A	A	H001
20230407WS001	T	T	C	A	C	A	C	C	C	G	A	G	G	A	A	H001
20230407WS002	T	T	C	A	C	A	C	C	C	G	A	G	G	A	A	H001
20230407WS003	T	T	C	A	C	A	C	C	C	G	A	G	G	A	A	H001
20230407WS004	T	T	C	A	C	A	C	C	C	G	A	G	G	A	A	H001
20230407WS005	T	T	C	A	C	A	C	C	C	G	A	G	G	A	A	H001
20230407WS006	T	T	C	A	C	A	C	C	C	G	A	G	G	A	A	H001
20230407WS007	T	T	C	A	C	A	C	C	C	G	A	G	G	A	A	H001
20230407WS008	T	T	C	A	C	A	C	C	C	G	A	G	G	A	A	H001
20230407WS009	T	T	C	A	C	A	C	C	C	G	A	G	G	A	A	H001
20230408WS001	T	T	C	A	C	A	C	C	C	G	A	G	G	A	A	H001
20230408WS002	T	T	C	A	C	A	C	C	C	G	A	G	G	A	A	H001
20230408WS003	T	T	C	A	C	A	C	C	C	G	A	G	G	A	A	H001
20230408WS004	T	T	C	A	C	A	C	C	C	G	A	G	G	A	A	H001
20230408WS005	T	T	C	A	C	A	C	C	C	G	A	G	G	A	A	H001
20230408WS006	T	T	C	A	C	A	C	C	C	G	A	G	G	A	A	H001
230505XP001	T	T	C	A	C	A	C	C	C	G	A	G	G	A	A	H001
230505XP002	T	T	C	A	C	A	C	C	C	G	A	G	G	A	A	H001
230506YY001	T	T	C	A	C	A	C	C	C	G	A	G	G	A	A	H001
230506YY002	T	T	C	A	C	A	C	C	C	G	A	G	G	A	A	H001
230506YY003	T	T	C	A	C	A	C	C	C	G	A	G	G	A	A	H001
230506YY004	T	T	C	A	C	A	C	C	C	G	A	G	G	A	A	H001
230507YY001	T	T	C	A	C	A	C	C	C	G	A	G	G	A	A	H001
230507YY002	T	T	C	A	C	A	C	C	C	G	A	G	G	A	A	H001
230507YY003	T	T	C	A	C	A	C	C	C	G	A	G	G	A	A	H001
230507YY004	T	T	C	A	C	A	C	C	C	G	A	G	G	A	A	H001
230508LC001	T	T	C	A	C	A	C	C	C	G	A	G	G	A	A	H001
230509LC001	T	T	C	A	C	A	C	C	C	G	A	G	G	A	A	H001
230509LC002	T	T	C	A	C	A	C	C	C	G	A	G	G	A	A	H001
230509LC003	T	T	C	A	C	A	C	C	C	G	A	G	G	A	A	H001
2023BWL06	C	C	A	A	C|T	C	T	A	T	C	G	G|C	A	C	G	H002
2023BWL07	C	C	A	A	C|T	C	T	A	T	C	G	G|C	A	C	G	H002
2023BWL12	C	C	A	A	C|T	C	T	A	T	C	G	G|C	A	C	G	H002
2023BWL16	C	C	A	A	C|T	C	T	A	T	C	G	G|C	A	C	G	H002
2023BWL18	C	C	A	A	C|T	C	T	A	T	C	G	G|C	A	C	G	H002
2023BWL20	C	C	A	A	C|T	C	T	A	T	C	G	G|C	A	C	G	H002
2023BWL23	C	C	A	A	C|T	C	T	A	T	C	G	G|C	A	C	G	H002
2023DZ07	C	C	A	A	C|T	C	T	A	T	C	G	G|C	A	C	G	H002
2023DZ26	C	C	A	A	C|T	C	T	A	T	C	G	G|C	A	C	G	H002
2023DZ30	C	C	A	A	C|T	C	T	A	T	C	G	G|C	A	C	G	H002
2023DZ31	C	C	A	A	C|T	C	T	A	T	C	G	G|C	A	C	G	H002
2023DZ33	C	C	A	A	C|T	C	T	A	T	C	G	G|C	A	C	G	H002
2023DZ41	C	C	A	A	C|T	C	T	A	T	C	G	G|C	A	C	G	H002
2023DZ48	C	C	A	A	C|T	C	T	A	T	C	G	G|C	A	C	G	H002
2023DZ51	C	C	A	A	C|T	C	T	A	T	C	G	G|C	A	C	G	H002
2023DZ53	C	C	A	A	C|T	C	T	A	T	C	G	G|C	A	C	G	H002
2023DZ58	C	C	A	A	C|T	C	T	A	T	C	G	G|C	A	C	G	H002
2023DZ59	C	C	A	A	C|T	C	T	A	T	C	G	G|C	A	C	G	H002
2023DZ61	C	C	A	A	C|T	C	T	A	T	C	G	G|C	A	C	G	H002
2023DZ63	C	C	A	A	C|T	C	T	A	T	C	G	G|C	A	C	G	H002
2023DZ66	C	C	A	A	C|T	C	T	A	T	C	G	G|C	A	C	G	H002
2023DZ73	C	C	A	A	C|T	C	T	A	T	C	G	G|C	A	C	G	H002
2023gc02	C	C	A	A	C|T	C	T	A	T	C	G	G|C	A	C	G	H002
GX0415	C	C	A	A	C|T	C	T	A	T	C	G	G|C	A	C	G	H002
GX2608	C	C	A	A	C|T	C	T	A	T	C	G	G|C	A	C	G	H002
GX2708	C	C	A	A	C|T	C	T	A	T	C	G	G|C	A	C	G	H002
GX3104	C	C	A	A	C|T	C	T	A	T	C	G	G|C	A	C	G	H002
GX4103	C	C	A	A	C|T	C	T	A	T	C	G	G|C	A	C	G	H002
GXH0310	C	C	A	A	C|T	C	T	A	T	C	G	G|C	A	C	G	H002
GXH0404	C	C	A	A	C|T	C	T	A	T	C	G	G|C	A	C	G	H002
GXH0410	C	C	A	A	C|T	C	T	A	T	C	G	G|C	A	C	G	H002
GXH0501	C	C	A	A	C|T	C	T	A	T	C	G	G|C	A	C	G	H002
gdxj05	C	C	A	A	C|T	C	T	A	T	C	G	G|C	A	C	G	H002
gdxj08	C	C	A	A	C|T	C	T	A	T	C	G	G|C	A	C	G	H002
gdxj13	C	C	A	A	C|T	C	T	A	T	C	G	G|C	A	C	G	H002
gdxj14	C	C	A	A	C|T	C	T	A	T	C	G	G|C	A	C	G	H002
gdxj16	C	C	A	A	C|T	C	T	A	T	C	G	G|C	A	C	G	H002
gdxj17	C	C	A	A	C|T	C	T	A	T	C	G	G|C	A	C	G	H002
gdxj19	C	C	A	A	C|T	C	T	A	T	C	G	G|C	A	C	G	H002
gdxj23	C	C	A	A	C|T	C	T	A	T	C	G	G|C	A	C	G	H002
gdxj24	C	C	A	A	C|T	C	T	A	T	C	G	G|C	A	C	G	H002
gdxj25	C	C	A	A	C|T	C	T	A	T	C	G	G|C	A	C	G	H002
gdxj44	C	C	A	A	C|T	C	T	A	T	C	G	G|C	A	C	G	H002
gdxj50	C	C	A	A	C|T	C	T	A	T	C	G	G|C	A	C	G	H002
2023BWL22	C	C	A	A	T	C	T	A	T	C	G	C	A	C	G	H003
2023DZ03	C	C	A	A	T	C	T	A	T	C	G	C	A	C	G	H003
2023DZ22	C	C	A	A	T	C	T	A	T	C	G	C	A	C	G	H003
2023DZ25	C	C	A	A	T	C	T	A	T	C	G	C	A	C	G	H003
2023DZ27	C	C	A	A	T	C	T	A	T	C	G	C	A	C	G	H003
2023DZ28	C	C	A	A	T	C	T	A	T	C	G	C	A	C	G	H003
2023DZ29	C	C	A	A	T	C	T	A	T	C	G	C	A	C	G	H003
2023DZ35	C	C	A	A	T	C	T	A	T	C	G	C	A	C	G	H003
2023DZ45	C	C	A	A	T	C	T	A	T	C	G	C	A	C	G	H003
2023DZ49	C	C	A	A	T	C	T	A	T	C	G	C	A	C	G	H003
2023DZ52	C	C	A	A	T	C	T	A	T	C	G	C	A	C	G	H003
2023DZ57	C	C	A	A	T	C	T	A	T	C	G	C	A	C	G	H003
2023DZ60	C	C	A	A	T	C	T	A	T	C	G	C	A	C	G	H003
2023DZ62	C	C	A	A	T	C	T	A	T	C	G	C	A	C	G	H003
2023DZ64	C	C	A	A	T	C	T	A	T	C	G	C	A	C	G	H003
2023DZ65	C	C	A	A	T	C	T	A	T	C	G	C	A	C	G	H003
GX0403	C	C	A	A	T	C	T	A	T	C	G	C	A	C	G	H003
GX1306	C	C	A	A	T	C	T	A	T	C	G	C	A	C	G	H003
GX1506	C	C	A	A	T	C	T	A	T	C	G	C	A	C	G	H003
GX1810	C	C	A	A	T	C	T	A	T	C	G	C	A	C	G	H003
GX3107	C	C	A	A	T	C	T	A	T	C	G	C	A	C	G	H003
GX3306	C	C	A	A	T	C	T	A	T	C	G	C	A	C	G	H003
GX3313	C	C	A	A	T	C	T	A	T	C	G	C	A	C	G	H003
GXH0407	C	C	A	A	T	C	T	A	T	C	G	C	A	C	G	H003
gdxj12	C	C	A	A	T	C	T	A	T	C	G	C	A	C	G	H003
gdxj15	C	C	A	A	T	C	T	A	T	C	G	C	A	C	G	H003
gdxj49	C	C	A	A	T	C	T	A	T	C	G	C	A	C	G	H003
2023BWL09	C	C	A	A|G	C	C	T	A	T	C	G	G|C	A	C	G	H004
2023BWL11	C	C	A	A|G	C	C	T	A	T	C	G	G|C	A	C	G	H004
2023BWL13	C	C	A	A|G	C	C	T	A	T	C	G	G|C	A	C	G	H004
2023BWL17	C	C	A	A|G	C	C	T	A	T	C	G	G|C	A	C	G	H004
2023BWL25	C	C	A	A|G	C	C	T	A	T	C	G	G|C	A	C	G	H004
2023BWL26	C	C	A	A|G	C	C	T	A	T	C	G	G|C	A	C	G	H004
2023BWL29	C	C	A	A|G	C	C	T	A	T	C	G	G|C	A	C	G	H004
2023DZ05	C	C	A	A|G	C	C	T	A	T	C	G	G|C	A	C	G	H004
2023DZ06	C	C	A	A|G	C	C	T	A	T	C	G	G|C	A	C	G	H004
2023DZ09	C	C	A	A|G	C	C	T	A	T	C	G	G|C	A	C	G	H004
2023DZ18	C	C	A	A|G	C	C	T	A	T	C	G	G|C	A	C	G	H004
2023DZ42	C	C	A	A|G	C	C	T	A	T	C	G	G|C	A	C	G	H004
2023DZ44	C	C	A	A|G	C	C	T	A	T	C	G	G|C	A	C	G	H004
2023DZ46	C	C	A	A|G	C	C	T	A	T	C	G	G|C	A	C	G	H004
2023DZ54	C	C	A	A|G	C	C	T	A	T	C	G	G|C	A	C	G	H004
2023DZ67	C	C	A	A|G	C	C	T	A	T	C	G	G|C	A	C	G	H004
2023DZ68	C	C	A	A|G	C	C	T	A	T	C	G	G|C	A	C	G	H004
2023DZ74	C	C	A	A|G	C	C	T	A	T	C	G	G|C	A	C	G	H004
2023gc04	C	C	A	A|G	C	C	T	A	T	C	G	G|C	A	C	G	H004
GX1215	C	C	A	A|G	C	C	T	A	T	C	G	G|C	A	C	G	H004
GX4517	C	C	A	A|G	C	C	T	A	T	C	G	G|C	A	C	G	H004
gdxj04	C	C	A	A|G	C	C	T	A	T	C	G	G|C	A	C	G	H004
gdxj34	C	C	A	A|G	C	C	T	A	T	C	G	G|C	A	C	G	H004
2023BWL02	C	C	A	A	C	C	T	A	T	C	G	G	A	C	G	H005
2023BWL10	C	C	A	A	C	C	T	A	T	C	G	G	A	C	G	H005
2023BWL15	C	C	A	A	C	C	T	A	T	C	G	G	A	C	G	H005
2023DZ11	C	C	A	A	C	C	T	A	T	C	G	G	A	C	G	H005
2023DZ15	C	C	A	A	C	C	T	A	T	C	G	G	A	C	G	H005
2023DZ50	C	C	A	A	C	C	T	A	T	C	G	G	A	C	G	H005
2023DZ69	C	C	A	A	C	C	T	A	T	C	G	G	A	C	G	H005
GX0413	C	C	A	A	C	C	T	A	T	C	G	G	A	C	G	H005
GXH0403	C	C	A	A	C	C	T	A	T	C	G	G	A	C	G	H005
gdxj22	C	C	A	A	C	C	T	A	T	C	G	G	A	C	G	H005
gdxj35	C	C	A	A	C	C	T	A	T	C	G	G	A	C	G	H005
gdxj36	C	C	A	A	C	C	T	A	T	C	G	G	A	C	G	H005
gdxj40	C	C	A	A	C	C	T	A	T	C	G	G	A	C	G	H005
gdxj45	C	C	A	A	C	C	T	A	T	C	G	G	A	C	G	H005
gdxj48	C	C	A	A	C	C	T	A	T	C	G	G	A	C	G	H005
2023BWL08	C	C	A	A|G	C|T	C	T	A	T	C	G	C	A	C	G	H006
2023BWL21	C	C	A	A|G	C|T	C	T	A	T	C	G	C	A	C	G	H006
2023BWL28	C	C	A	A|G	C|T	C	T	A	T	C	G	C	A	C	G	H006
2023BWL30	C	C	A	A|G	C|T	C	T	A	T	C	G	C	A	C	G	H006
2023DZ04	C	C	A	A|G	C|T	C	T	A	T	C	G	C	A	C	G	H006
2023DZ24	C	C	A	A|G	C|T	C	T	A	T	C	G	C	A	C	G	H006
2023DZ34	C	C	A	A|G	C|T	C	T	A	T	C	G	C	A	C	G	H006
2023DZ56	C	C	A	A|G	C|T	C	T	A	T	C	G	C	A	C	G	H006
2023gc2	C	C	A	A|G	C|T	C	T	A	T	C	G	C	A	C	G	H006
2023BWL24	C	C	A	A	C|T	C	T	A	T	C	G	C	A	C	G	H007
2023DZ10	C	C	A	A	C|T	C	T	A	T	C	G	C	A	C	G	H007
2023DZ16	C	C	A	A	C|T	C	T	A	T	C	G	C	A	C	G	H007
2023DZ72	C	C	A	A	C|T	C	T	A	T	C	G	C	A	C	G	H007
2023DZ75	C	C	A	A	C|T	C	T	A	T	C	G	C	A	C	G	H007
2023DZ76	C	C	A	A	C|T	C	T	A	T	C	G	C	A	C	G	H007
2023BWL14	C	C	A	A	C	C	T	A	T	C	G	G|C	A	C	G	H008
2023DZ55	C	C	A	A	C	C	T	A	T	C	G	G|C	A	C	G	H008
2023DZ70	C	C	A	A	C	C	T	A	T	C	G	G|C	A	C	G	H008
GX1115	C	C	A	A	C	C	T	A	T	C	G	G|C	A	C	G	H008
GX3505	C	C	A	A	C	C	T	A	T	C	G	G|C	A	C	G	H008
GX3804	C	C	A	A	C	C	T	A	T	C	G	G|C	A	C	G	H008
2023BWL27	C	C	A	G	C	C	T	A	T	C	G	C	A	C	G	H009
2023DZ08	C	C	A	G	C	C	T	A	T	C	G	C	A	C	G	H009
2023DZ47	C	C	A	G	C	C	T	A	T	C	G	C	A	C	G	H009
2023gc01	C	C	A	G	C	C	T	A	T	C	G	C	A	C	G	H009
GX2212	C	C	A	G	C	C	T	A	T	C	G	C	A	C	G	H009
GX3113	C	C	A	G	C	C	T	A	T	C	G	C	A	C	G	H009
GX1106	G	A	C	C	T	A	H004
GX1306	G	A	C	C	T	A	H004
GX1506	G	A	C	C	T	A	H004
GX3104	G	A	C	C	T	A	H004
GX3306	G	A	C	C	T	A	H004
GX3804	G	A	C	C	T	A	H004
GX4103	G	A	C	C	T	A	H004
GXH0303	G	A	C	C	T	A	H004
GXH0407	G	A	C	C	T	A	H004
GXH0410	G	A	C	C	T	A	H004
gdxj16	G	A	C	C	T	A	H004
gdxj49	G	A	C	C	T	A	H004

## Sheet: TableS7
Table S7 Significant variants associated with environmental variables identified by LFMM
chrom	pos	env
Chr1	39685	bio13,bio16,bio18,bio2,bio3,bio4
Chr1	39720	bio11,bio13,bio18,bio3,bio4
Chr1	222500	bio1,bio10,bio5,bio8
Chr1	222515	bio1,bio10,bio5,bio8
Chr1	222533	bio5
Chr1	222542	bio1,bio10,bio5,bio8
Chr1	340653	bio5,bio9
Chr1	829840	bio15
Chr1	829977	bio15
Chr1	829995	bio15
Chr1	840764	bio15
Chr1	923018	bio4
Chr1	950040	bio1,bio10,bio11,bio15,bio5,bio8
Chr1	950057	bio1,bio10,bio11,bio15,bio5,bio8
Chr1	950066	bio1
Chr1	966415	bio4
Chr1	974644	bio4
Chr1	1044087	bio4
Chr1	1155955	bio4
Chr1	1155956	bio4
Chr1	1354454	bio15
Chr1	1373481	bio3,bio4
Chr1	1426746	bio4
Chr1	1622224	bio14
Chr1	2110532	bio20
Chr1	2110561	bio20
Chr1	2110567	bio20
Chr1	2115767	bio20
Chr1	2115771	bio20
Chr1	2392073	bio14
Chr1	2392099	bio14
Chr1	2408839	bio14
Chr1	2425281	bio20
Chr1	2492904	bio4
Chr1	2634191	bio4
Chr1	2768284	bio7
Chr1	2768294	bio7
Chr1	2768413	bio7
Chr1	3173804	bio14
Chr1	3204850	bio14
Chr1	3249701	bio14
Chr1	3249756	bio14
Chr1	3252950	bio14
Chr1	3252951	bio14
Chr1	3252957	bio14
Chr1	3253003	bio14
Chr1	3253020	bio14
Chr1	3253224	bio14
Chr1	3253261	bio14
Chr1	3261420	bio14
Chr1	3267678	bio14
Chr1	3267758	bio14
Chr1	3267773	bio14
Chr1	3267834	bio14
Chr1	3267898	bio14
Chr1	3267934	bio14
Chr1	3268057	bio14
Chr1	3275658	bio14
Chr1	3275716	bio14
Chr1	3275739	bio14
Chr1	3275750	bio14
Chr1	3275773	bio14
Chr1	3275813	bio14
Chr1	3275864	bio14
Chr1	3276421	bio14
Chr1	3276503	bio14
Chr1	3276539	bio14
Chr1	3276605	bio14
Chr1	3276620	bio14
Chr1	3276637	bio14
Chr1	3288937	bio14
Chr1	3289032	bio14
Chr1	3294144	bio14
Chr1	3294171	bio14
Chr1	3336326	bio14
Chr1	3342094	bio14
Chr1	3348294	bio14
Chr1	3348384	bio14
Chr1	4464759	bio20
Chr1	4464764	bio20
Chr1	4491615	bio20
Chr1	4491682	bio20
Chr1	4491820	bio20
Chr1	4495260	bio20
Chr1	4495286	bio20
Chr1	4495645	bio20
Chr1	4501863	bio1,bio20
Chr1	4501986	bio20
Chr1	4515350	bio4
Chr1	4515547	bio1,bio11,bio20
Chr1	4539645	bio11,bio20
Chr1	4539652	bio20
Chr1	4544430	bio20
Chr1	4544433	bio20
Chr1	4544746	bio20
Chr1	4554749	bio20
Chr1	4554848	bio20
Chr1	4585265	bio20
Chr1	4585696	bio20
Chr1	4585714	bio20
Chr1	4585783	bio20
Chr1	4589515	bio1,bio11,bio15,bio20,bio4
Chr1	4591238	bio20
Chr1	4606250	bio1,bio11
Chr1	4614526	bio20
Chr1	4741816	bio20
Chr1	4742088	bio20
Chr1	4762714	bio20
Chr1	4762721	bio20
Chr1	4762755	bio20
Chr1	4762764	bio20
Chr1	4762795	bio20
Chr1	4762821	bio20
Chr1	4762878	bio20
Chr1	4762910	bio20
Chr1	4763069	bio20
Chr1	4764099	bio20
Chr1	4764215	bio20
Chr1	4764248	bio20
Chr1	4770235	bio20
Chr1	4770286	bio20
Chr1	4770982	bio20
Chr1	4771227	bio20
Chr1	4771289	bio20
Chr1	4776393	bio20
Chr1	4783056	bio20
Chr1	4794331	bio20
Chr1	4794555	bio20
Chr1	4819181	bio20
Chr1	4823193	bio20
Chr1	4823217	bio11,bio4
Chr1	4823929	bio20
Chr1	4824063	bio20
Chr1	4824087	bio11,bio4
Chr1	4827267	bio20
Chr1	4836342	bio4
Chr1	4841111	bio20,bio4
Chr1	4852401	bio20
Chr1	4879427	bio4
Chr1	4879847	bio1,bio10,bio11,bio15,bio5,bio6,bio8,bio9
Chr1	4890567	bio11,bio4
Chr1	4903342	bio11,bio4
Chr1	4908756	bio11,bio3,bio4
Chr1	4909164	bio11,bio4
Chr1	4920773	bio11,bio4
Chr1	4928449	bio11,bio4
Chr1	4928536	bio4
Chr1	4934191	bio1,bio11,bio3,bio4
Chr1	4942676	bio1,bio10,bio11,bio3,bio4,bio5,bio6,bio8,bio9
Chr1	4943643	bio11,bio4
Chr1	4952880	bio4
Chr1	4952881	bio4
Chr1	4964061	bio11,bio3,bio4
Chr1	4967021	bio1,bio11,bio4,bio6
Chr1	4992575	bio20
Chr1	4992576	bio20
Chr1	5006895	bio20,bio4
Chr1	5008730	bio4
Chr1	5011020	bio20
Chr1	5011056	bio20
Chr1	5011201	bio20
Chr1	5011215	bio20
Chr1	5011394	bio4
Chr1	5022701	bio11
Chr1	5047389	bio11,bio4
Chr1	5055796	bio1,bio11,bio4
Chr1	5060647	bio20
Chr1	5060651	bio20
Chr1	5071187	bio20
Chr1	5071206	bio20
Chr1	5073212	bio20
Chr1	5087309	bio20
Chr1	5087422	bio20
Chr1	5378311	bio15
Chr1	5582782	bio17,bio19,bio2,bio7
Chr1	5935536	bio14
Chr1	5935637	bio14
Chr1	5935851	bio14
Chr1	5944405	bio14
Chr1	5944436	bio14
Chr1	5944439	bio14
Chr1	5944477	bio14
Chr1	5944478	bio14
Chr1	5944487	bio14
Chr1	6120119	bio14
Chr1	6120120	bio14
Chr1	6124502	bio14,bio18
Chr1	6175970	bio18
Chr1	6497999	bio18
Chr1	6707403	bio20
Chr1	6707414	bio20
Chr1	6707431	bio20
Chr1	6707460	bio20
Chr1	6712250	bio20
Chr1	6712349	bio20
Chr1	6712360	bio20
Chr1	6763843	bio20
Chr1	6763991	bio20
Chr1	6764239	bio20
Chr1	6764344	bio20
Chr1	6768269	bio16,bio18
Chr1	6768350	bio20
Chr1	6768474	bio20
Chr1	6780578	bio12,bio13,bio16,bio17,bio18,bio19
Chr1	6798004	bio18
Chr1	6798042	bio12,bio13,bio16,bio17,bio18,bio19
Chr1	6798111	bio12,bio13,bio16,bio17,bio18,bio19
Chr1	6798163	bio12,bio13,bio16,bio17,bio18,bio19
Chr1	6798338	bio12,bio13,bio16,bio17,bio18,bio19
Chr1	6798366	bio12,bio13,bio16,bio17,bio18,bio19
Chr1	6798419	bio18
Chr1	6803926	bio12,bio13,bio16,bio17,bio18,bio19
Chr1	6842390	bio17,bio19
Chr1	6842544	bio17,bio19
Chr1	6842545	bio17,bio19
Chr1	6859134	bio14
Chr1	6859155	bio20
Chr1	6859160	bio20
Chr1	6870733	bio14
Chr1	6891020	bio20
Chr1	6892138	bio17,bio19
Chr1	6892194	bio20
Chr1	6892584	bio20
Chr1	6896542	bio20
Chr1	6896544	bio20
Chr1	6954532	bio20
Chr1	6970056	bio18
Chr1	6992153	bio20
Chr1	6992162	bio20
Chr1	6992175	bio20
Chr1	6992176	bio20
Chr1	6992192	bio20
Chr1	6992219	bio20
Chr1	6992439	bio20
Chr1	6992462	bio20
Chr1	7000432	bio20
Chr1	7000446	bio20
Chr1	7000450	bio20
Chr1	7000683	bio20
Chr1	7000728	bio20
Chr1	7017379	bio20
Chr1	7017408	bio20
Chr1	7017411	bio20
Chr1	7017434	bio20
Chr1	7017530	bio20
Chr1	7017541	bio20
Chr1	7017542	bio20
Chr1	7017559	bio20
Chr1	7017619	bio20
Chr1	7017654	bio20
Chr1	7017677	bio20
Chr1	7017704	bio20
Chr1	7033880	bio20
Chr1	7033915	bio20
Chr1	7033935	bio20
Chr1	7038264	bio20
Chr1	7045743	bio20
Chr1	7054061	bio20
Chr1	7061444	bio15
Chr1	7072127	bio20
Chr1	7074555	bio20
Chr1	7091984	bio20
Chr1	7244117	bio20
Chr1	7272367	bio20
Chr1	7272383	bio20
Chr1	7272384	bio20
Chr1	8102601	bio1,bio10,bio16,bio18,bio5,bio8
Chr1	8136788	bio18
Chr1	8136834	bio18
Chr1	8136840	bio18
Chr1	8371154	bio14
Chr1	8371156	bio14
Chr1	8508218	bio1,bio10,bio11,bio15,bio18,bio5,bio8
Chr1	8508229	bio1,bio10,bio11,bio15,bio5,bio8
Chr1	8508240	bio1,bio10,bio15,bio5,bio8
Chr1	9358930	bio20
Chr1	9358955	bio20
Chr1	9378333	bio18
Chr1	9378384	bio3
Chr1	9512425	bio14
Chr1	9551852	bio4
Chr1	9551865	bio4
Chr1	9551993	bio4
Chr1	10080233	bio6
Chr1	10407907	bio20
Chr1	11030197	bio1,bio10,bio11,bio5,bio8
Chr1	11039278	bio15
Chr1	11077981	bio3,bio4
Chr1	11107577	bio14
Chr1	11110280	bio14
Chr1	11126342	bio14
Chr1	11126390	bio14
Chr1	11126425	bio14
Chr1	11126431	bio14
Chr1	11130339	bio14,bio3,bio4
Chr1	11130343	bio14,bio3,bio4
Chr1	11130442	bio14
Chr1	11130482	bio14
Chr1	11130729	bio14
Chr1	11130796	bio14,bio2,bio3,bio4,bio7
Chr1	11139216	bio14
Chr1	11139335	bio14
Chr1	11145268	bio3
Chr1	11146709	bio3
Chr1	11159938	bio3
Chr1	11160076	bio3
Chr1	11160136	bio3
Chr1	11294621	bio14
Chr1	11433882	bio14
Chr1	11433889	bio14
Chr1	11468171	bio11,bio15
Chr1	11632011	bio14
Chr1	11668494	bio14
Chr1	11733852	bio14
Chr1	11913571	bio14
Chr1	11913660	bio14
Chr1	11913735	bio14
Chr1	11919582	bio14
Chr1	11919648	bio14
Chr1	11919798	bio14
Chr1	11919835	bio14
Chr1	11919879	bio14
Chr1	11924665	bio14
Chr1	11957049	bio14
Chr1	11988743	bio10,bio8
Chr1	11997353	bio14
Chr1	11997976	bio14
Chr1	12017723	bio14
Chr1	12027919	bio6
Chr1	12029290	bio1,bio10,bio11,bio5,bio6,bio8
Chr1	12029308	bio1,bio10,bio11,bio5,bio6,bio8
Chr1	12029332	bio1,bio10,bio11,bio5,bio6,bio8,bio9
Chr1	12029367	bio1,bio10,bio11,bio6,bio8
Chr1	12029384	bio1,bio10,bio11,bio14,bio5,bio6,bio8
Chr1	12029390	bio1,bio10,bio11,bio6,bio8
Chr1	12029393	bio1,bio10,bio11,bio5,bio6,bio8
Chr1	12029451	bio14
Chr1	12029469	bio1,bio10,bio11,bio5,bio6,bio8
Chr1	12029471	bio1,bio10,bio11,bio5,bio6,bio8
Chr1	12029482	bio1,bio10,bio11,bio14,bio6,bio8
Chr1	12029491	bio1,bio10,bio11,bio6,bio8
Chr1	12487664	bio10,bio5,bio8
Chr1	12493834	bio10,bio8
Chr1	12593379	bio14
Chr1	12593424	bio14
Chr1	12612895	bio14
Chr1	12680432	bio1,bio10,bio14,bio5,bio8
Chr1	12680436	bio1,bio10,bio5,bio8
Chr1	12718907	bio14
Chr1	13250176	bio12,bio13,bio16
Chr1	13250183	bio12,bio13,bio16,bio18
Chr1	13382951	bio14
Chr1	13782339	bio11,bio15
Chr1	14190511	bio5,bio9
Chr1	14203919	bio18,bio20
Chr1	14204068	bio1,bio10,bio11,bio15,bio5,bio6,bio8,bio9
Chr1	14204074	bio20
Chr1	14470465	bio13,bio16,bio18
Chr1	14795296	bio14
Chr1	14956759	bio14
Chr1	15056968	bio14
Chr1	15056990	bio14
Chr1	15084194	bio20
Chr1	15122712	bio14
Chr1	15226565	bio4
Chr1	15949611	bio11,bio6
Chr1	15973656	bio14,bio6
Chr1	16041833	bio4
Chr1	16041844	bio4
Chr1	16283258	bio16,bio18
Chr1	16459839	bio14
Chr1	16629461	bio15
Chr1	17020949	bio4
Chr1	17045481	bio4
Chr1	17045874	bio4
Chr1	17059762	bio4
Chr1	17073759	bio4
Chr1	17100968	bio4
Chr1	17103498	bio4
Chr1	17103827	bio4
Chr1	17103895	bio4
Chr1	17103962	bio4
Chr1	17104044	bio4
Chr1	17109664	bio20
Chr1	17111035	bio4
Chr1	17111040	bio3,bio4
Chr1	17189311	bio3,bio4
Chr1	17189313	bio3,bio4
Chr1	17226832	bio3,bio4
Chr1	17227639	bio3,bio4
Chr1	17227788	bio3,bio4
Chr1	17227916	bio4
Chr1	17244640	bio11,bio3,bio4
Chr1	17244850	bio3,bio4
Chr1	17245001	bio4
Chr1	17245020	bio3,bio4
Chr1	17245858	bio3
Chr1	17245895	bio3
Chr1	17246041	bio4
Chr1	17246080	bio3,bio4
Chr1	17313459	bio3
Chr1	17313528	bio1,bio10,bio11,bio5,bio8,bio9
Chr1	17376379	bio3
Chr1	17378029	bio3,bio4
Chr1	17378048	bio3,bio4
Chr1	17378063	bio3,bio4
Chr1	17378066	bio3,bio4
Chr1	17378079	bio3,bio4
Chr1	17378160	bio3,bio4
Chr1	17378252	bio3,bio4
Chr1	17378298	bio3,bio4
Chr1	17378342	bio3,bio4
Chr1	17378353	bio3,bio4
Chr1	17378359	bio3,bio4
Chr1	17378365	bio3,bio4
Chr1	17378433	bio4
Chr1	17378461	bio3,bio4
Chr1	17378587	bio3,bio4
Chr1	17378588	bio3,bio4
Chr1	17380039	bio3
Chr1	17380049	bio3
Chr1	17380056	bio3
Chr1	17385339	bio3
Chr1	17397171	bio3,bio4
Chr1	17397221	bio3,bio4
Chr1	17397235	bio3
Chr1	17397264	bio3,bio4
Chr1	17397303	bio3
Chr1	17397332	bio3
Chr1	17397351	bio3
Chr1	17397454	bio3
Chr1	17397499	bio3
Chr1	17397562	bio3
Chr1	17397568	bio3
Chr1	17397575	bio3
Chr1	17397597	bio3,bio4
Chr1	17397599	bio3,bio4
Chr1	17397626	bio11,bio3,bio4
Chr1	17397687	bio3,bio4
Chr1	17397689	bio3,bio4
Chr1	17397694	bio3,bio4
Chr1	17397716	bio3,bio4
Chr1	17397735	bio3
Chr1	17397741	bio3
Chr1	17415064	bio3,bio4
Chr1	17415071	bio3,bio4
Chr1	17415081	bio3,bio4
Chr1	17415084	bio3,bio4
Chr1	17415087	bio3,bio4
Chr1	17415091	bio3,bio4
Chr1	17415093	bio3,bio4
Chr1	17415094	bio3,bio4
Chr1	17415114	bio3,bio4
Chr1	17415125	bio3,bio4
Chr1	17415137	bio3,bio4
Chr1	17415143	bio3,bio4
Chr1	17415150	bio3,bio4
Chr1	17415179	bio3,bio4
Chr1	17415182	bio3,bio4
Chr1	17415192	bio3,bio4
Chr1	17415203	bio3
Chr1	17415222	bio4
Chr1	17415277	bio3,bio4
Chr1	17418063	bio4
Chr1	17418086	bio3,bio4
Chr1	17418143	bio3,bio4
Chr1	17485912	bio4
Chr1	17486127	bio4
Chr1	17486229	bio4
Chr1	17503079	bio4
Chr1	17511129	bio4
Chr1	17511370	bio4
Chr1	17512179	bio4
Chr1	17527974	bio4
Chr1	17554944	bio4
Chr1	17598856	bio4
Chr1	17611843	bio4
Chr1	17618989	bio4
Chr1	17654540	bio4
Chr1	17663128	bio4
Chr1	17663250	bio4
Chr1	17663551	bio4
Chr1	17688488	bio4
Chr1	17694354	bio4
Chr1	17694419	bio4
Chr1	17694518	bio4
Chr1	17694595	bio4
Chr1	17694689	bio4
Chr1	17694751	bio4
Chr1	17694752	bio4
Chr1	17694846	bio4
Chr1	17694852	bio3,bio4
Chr1	17726636	bio4
Chr1	17752351	bio4
Chr1	17853529	bio20
Chr1	18271977	bio14
Chr1	18271982	bio14
Chr1	18271996	bio14
Chr1	18272020	bio14
Chr1	18278823	bio14
Chr1	18280572	bio14
Chr1	18280589	bio14
Chr1	18288744	bio14
Chr1	18288746	bio14
Chr1	18288869	bio14
Chr1	18290844	bio14
Chr1	18294601	bio14
Chr1	18294604	bio14
Chr1	18294796	bio14
Chr1	18294909	bio14
Chr1	18296596	bio14
Chr1	18296633	bio14
Chr1	18296642	bio14
Chr1	18296782	bio14
Chr1	18296787	bio14
Chr1	18296822	bio14
Chr1	18296847	bio14
Chr1	18313295	bio14
Chr1	18313318	bio14
Chr1	18313320	bio14
Chr1	18313349	bio14
Chr1	18313353	bio14
Chr1	18313430	bio14
Chr1	18313830	bio14
Chr1	18313836	bio14
Chr1	18313837	bio14
Chr1	18313839	bio14
Chr1	18313841	bio14
Chr1	18318661	bio14
Chr1	18321459	bio14
Chr1	18321533	bio14
Chr1	18323160	bio14
Chr1	18323199	bio14
Chr1	18323202	bio14
Chr1	18323204	bio14
Chr1	18323219	bio14
Chr1	18323220	bio14
Chr1	18323291	bio14
Chr1	18328733	bio14
Chr1	18329041	bio14
Chr1	18329051	bio14
Chr1	18329070	bio14
Chr1	18329936	bio14
Chr1	18339970	bio14
Chr1	18340640	bio14
Chr1	18340675	bio14
Chr1	18340678	bio14
Chr1	18340687	bio14
Chr1	18340699	bio14
Chr1	18341448	bio14
Chr1	18341482	bio14
Chr1	18341485	bio14
Chr1	18343591	bio14
Chr1	18343613	bio14
Chr1	18343676	bio14
Chr1	18343895	bio14
Chr1	18343896	bio14
Chr1	18344216	bio14
Chr1	18344228	bio14
Chr1	18345252	bio14
Chr1	18345267	bio14
Chr1	18345276	bio14
Chr1	18345288	bio14
Chr1	18345338	bio14
Chr1	18345340	bio14
Chr1	18345491	bio14
Chr1	18349605	bio14
Chr1	18349614	bio14
Chr1	18350388	bio14
Chr1	18350440	bio14
Chr1	18352037	bio14
Chr1	18352111	bio14
Chr1	18352119	bio14
Chr1	18352126	bio14
Chr1	18352127	bio14
Chr1	18371930	bio14
Chr1	18386001	bio14
Chr1	18386004	bio14
Chr1	18386169	bio14
Chr1	18398276	bio14
Chr1	18398282	bio14
Chr1	18398295	bio14
Chr1	18398301	bio14
Chr1	18398305	bio14
Chr1	18398311	bio14
Chr1	18398320	bio14
Chr1	18398331	bio14
Chr1	18398414	bio14
Chr1	18398416	bio14
Chr1	18398594	bio14
Chr1	18398612	bio14
Chr1	18398645	bio14
Chr1	18398662	bio14
Chr1	18403159	bio14
Chr1	18403164	bio14
Chr1	18403177	bio14
Chr1	18403201	bio14
Chr1	18403204	bio14
Chr1	18403256	bio14
Chr1	18403268	bio14
Chr1	18403270	bio14
Chr1	18403297	bio14
Chr1	18403572	bio14
Chr1	18403733	bio14
Chr1	18417755	bio14
Chr1	18418104	bio14
Chr1	18425963	bio14
Chr1	18426235	bio14
Chr1	18428341	bio14
Chr1	18429273	bio14
Chr1	18429276	bio14
Chr1	18430667	bio14
Chr1	18430962	bio14
Chr1	18452690	bio14
Chr1	18454624	bio14
Chr1	18454675	bio14
Chr1	18465595	bio14
Chr1	18483922	bio14
Chr1	18570640	bio12,bio13,bio16,bio17,bio19,bio2,bio3,bio4,bio7
Chr1	18570656	bio12,bio13,bio2,bio3,bio4,bio7
Chr1	18570659	bio2,bio7
Chr1	18650672	bio14
Chr1	18899282	bio14
Chr1	18947029	bio14
Chr1	18989919	bio14
Chr1	19028973	bio14
Chr1	19038762	bio14
Chr1	19067826	bio14
Chr1	19074464	bio14
Chr1	19200315	bio14
Chr1	19202629	bio11
Chr1	19531821	bio14
Chr1	19614485	bio14
Chr1	19672036	bio14
Chr1	19705234	bio14
Chr1	19705570	bio14
Chr1	19705585	bio14
Chr1	19705594	bio14
Chr1	19705595	bio14
Chr1	19705599	bio14
Chr1	19705612	bio14
Chr1	19705670	bio14
Chr1	19705673	bio14
Chr1	19716466	bio14
Chr1	19730005	bio14
Chr1	19730075	bio14
Chr1	19734348	bio14
Chr1	19734359	bio14
Chr1	19740131	bio14
Chr1	19740228	bio14
Chr1	19762663	bio14
Chr1	19762925	bio14
Chr1	19776639	bio14
Chr1	19789126	bio14
Chr1	19796216	bio14
Chr1	19800465	bio14
Chr1	19800610	bio14
Chr1	19807519	bio14
Chr1	19808136	bio14
Chr1	19809452	bio14
Chr1	19809547	bio14
Chr1	19829404	bio14
Chr1	19833625	bio14
Chr1	19833971	bio14
Chr1	19847718	bio14
Chr1	19847728	bio14
Chr1	19847745	bio14
Chr1	19847899	bio14
Chr1	19848055	bio14
Chr1	19848138	bio14
Chr1	19852136	bio14
Chr1	19855277	bio14
Chr1	19937788	bio14
Chr1	19973392	bio14
Chr1	19994590	bio14
Chr1	20018256	bio14
Chr1	20024168	bio14
Chr1	20041203	bio14
Chr1	20087466	bio14
Chr1	20091725	bio14
Chr1	20092085	bio14
Chr1	20145386	bio14
Chr1	20197675	bio14
Chr1	20209559	bio14
Chr1	20209656	bio14
Chr1	20209767	bio14
Chr1	20225338	bio14
Chr1	20225454	bio14
Chr1	20240171	bio14
Chr1	20249854	bio14
Chr1	20279794	bio14
Chr1	20326205	bio14
Chr1	20343775	bio14
Chr1	20351404	bio14
Chr1	20351413	bio14
Chr1	20351448	bio14
Chr1	20358787	bio14
Chr1	20358847	bio14
Chr1	20358878	bio14
Chr1	20358955	bio14
Chr1	20390065	bio14
Chr1	20402604	bio14
Chr1	20422241	bio14
Chr1	20422396	bio14
Chr1	20452361	bio14
Chr1	20452509	bio14
Chr1	20458817	bio14
Chr1	20461368	bio14
Chr1	20505960	bio14
Chr1	20512897	bio14
Chr1	20515870	bio14
Chr1	20550095	bio14
Chr1	20839558	bio15
Chr1	20839563	bio15
Chr1	20839574	bio15
Chr1	20845731	bio4
Chr1	20938304	bio14
Chr1	20938359	bio14
Chr1	20938514	bio14
Chr1	20981853	bio14
Chr1	20990027	bio14
Chr1	21032723	bio14
Chr1	21062479	bio14
Chr1	21063398	bio14
Chr1	21063400	bio14
Chr1	21069670	bio14
Chr1	21080307	bio14
Chr1	21101688	bio14
Chr1	21123532	bio14
Chr1	21145264	bio14
Chr1	21191989	bio14
Chr1	21241610	bio14
Chr1	21261991	bio14
Chr1	21265159	bio14
Chr1	21266949	bio14
Chr1	21276388	bio14
Chr1	21289751	bio14
Chr1	21289795	bio14
Chr1	21289844	bio14
Chr1	21304641	bio14
Chr1	21305648	bio14
Chr1	21305650	bio14
Chr1	21305886	bio14
Chr1	21314600	bio14
Chr1	21407014	bio14
Chr1	21437839	bio14
Chr1	21437889	bio14
Chr1	21442606	bio14
Chr1	21447935	bio14
Chr1	21481985	bio14
Chr1	21482070	bio14
Chr1	21500961	bio14
Chr1	21687340	bio14
Chr1	21703715	bio14
Chr1	21781471	bio14
Chr1	21781481	bio14
Chr1	21825287	bio14
Chr1	21847415	bio14
Chr1	21847555	bio14
Chr1	21852182	bio14
Chr1	21852201	bio14
Chr1	21891295	bio14
Chr1	22258689	bio14
Chr1	22295500	bio14
Chr1	22562132	bio15
Chr1	22790353	bio14
Chr1	22790405	bio14
Chr1	22797102	bio14
Chr1	22930490	bio1,bio10,bio11,bio15,bio5,bio8
Chr1	23246306	bio14
Chr1	23375399	bio14
Chr1	23394677	bio14
Chr1	23417370	bio14
Chr1	23452247	bio14
Chr1	23612974	bio14
Chr1	23888600	bio14,bio4
Chr1	23888626	bio14
Chr1	24304086	bio16,bio18
Chr1	24304475	bio4
Chr1	24492853	bio14
Chr1	24608066	bio14
Chr1	24654630	bio14
Chr1	24733881	bio11
Chr1	24827973	bio14
Chr1	24941712	bio20
Chr1	25350807	bio14
Chr1	25502364	bio4
Chr1	25502374	bio4
Chr1	25502375	bio4
Chr1	26082455	bio14
Chr1	26101342	bio20
Chr1	26167025	bio14
Chr1	26399292	bio14
Chr1	26547146	bio14
Chr1	26554356	bio14
Chr1	26554372	bio14
Chr1	26589202	bio14
Chr1	26660969	bio14
Chr1	27125186	bio11
Chr1	27495847	bio14,bio20
Chr1	27495885	bio20
Chr1	27503914	bio20
Chr1	27503929	bio20
Chr1	27536090	bio15
Chr1	27708338	bio14
Chr1	28654383	bio14
Chr1	29505118	bio15
Chr1	29860890	bio7
Chr1	30006632	bio14
Chr1	30006650	bio14
Chr1	30169613	bio1,bio10,bio8
Chr1	30169622	bio1
Chr1	30719035	bio15
Chr1	30719094	bio15
Chr1	30719096	bio15
Chr1	30719117	bio15
Chr1	30719122	bio15
Chr1	30719137	bio15
Chr1	30719146	bio15
Chr1	30757218	bio15
Chr1	30771671	bio15
Chr1	30771885	bio15
Chr1	30886783	bio16,bio18
Chr1	30886795	bio18
Chr1	31204349	bio10
Chr1	31779189	bio14
Chr1	32531210	bio12,bio13,bio16,bio18
Chr1	32531214	bio12,bio13,bio16,bio18
Chr1	33121051	bio18
Chr1	33326421	bio15
Chr1	33326436	bio15
Chr1	33409160	bio15
Chr1	33409169	bio15
Chr1	33409175	bio15
Chr1	33409179	bio15
Chr1	33409180	bio15
Chr1	33409187	bio15
Chr1	33409193	bio15
Chr1	33450452	bio15
Chr1	33450457	bio15
Chr1	33450499	bio15
Chr1	33451186	bio15
Chr1	33461581	bio15
Chr1	33461599	bio15
Chr1	33461608	bio15
Chr1	33466181	bio15
Chr1	33542995	bio15
Chr1	33542998	bio15
Chr1	33554163	bio15
Chr1	33602273	bio18
Chr1	33633123	bio15
Chr1	33730114	bio15
Chr1	33752039	bio15
Chr1	33802115	bio15
Chr1	33816952	bio15
Chr1	33943440	bio15
Chr1	33943890	bio15
Chr1	33944219	bio15
Chr1	34021046	bio15
Chr1	34027792	bio15
Chr1	34027911	bio15
Chr1	34028055	bio15
Chr1	34028298	bio15
Chr1	34028351	bio15
Chr1	34035557	bio15
Chr1	34035593	bio15
Chr1	34035640	bio15
Chr1	34035692	bio15
Chr1	34035750	bio15
Chr1	34035949	bio15
Chr1	34037095	bio20
Chr1	34037204	bio15
Chr1	34037245	bio1,bio10,bio15,bio8
Chr1	34042542	bio15
Chr1	34043056	bio15
Chr1	34044526	bio15
Chr1	34049464	bio15
Chr1	34049641	bio15
Chr1	34049746	bio15
Chr1	34073432	bio15
Chr1	34073452	bio15
Chr1	34116414	bio15
Chr1	34332858	bio5
Chr1	34540291	bio15
Chr1	34635312	bio4
Chr1	34635351	bio3
Chr1	34853199	bio15
Chr1	34856528	bio18
Chr1	34856565	bio1,bio11
Chr1	34890868	bio15
Chr1	34969868	bio15
Chr1	34969871	bio15
Chr1	35206125	bio1,bio10,bio11,bio5,bio6,bio8
Chr1	35207970	bio16,bio18
Chr1	35255868	bio20
Chr1	35304396	bio15
Chr1	35605833	bio14
Chr1	35661168	bio15
Chr1	35670345	bio15
Chr1	35763156	bio14
Chr1	35773693	bio15
Chr1	35783711	bio15
Chr1	35801945	bio15
Chr1	36232951	bio15
Chr1	36233222	bio15
Chr1	36270271	bio15
Chr1	36310995	bio1,bio10,bio11,bio15,bio5,bio8
Chr1	36344197	bio15
Chr1	36344451	bio15
Chr1	36361348	bio15
Chr1	36389815	bio14
Chr1	36418623	bio15
Chr1	36419042	bio15
Chr1	36419144	bio15
Chr1	36444019	bio14
Chr1	36448611	bio18
Chr1	36449140	bio16,bio18
Chr1	36449151	bio18
Chr1	36586763	bio18
Chr1	36586770	bio18
Chr1	36586777	bio18
Chr1	36590808	bio15
Chr1	36590840	bio15,bio18
Chr1	36608138	bio18
Chr1	36608250	bio15
Chr1	36608444	bio15
Chr1	36608741	bio18
Chr1	36615138	bio18
Chr1	36615189	bio18
Chr1	36615195	bio18
Chr1	36615200	bio15
Chr1	36615626	bio18
Chr1	36615644	bio18
Chr1	36621877	bio18
Chr1	36621891	bio18
Chr1	36642596	bio4
Chr1	36658388	bio15
Chr1	37201352	bio15
Chr1	37265412	bio14
Chr1	37525531	bio7
Chr1	37525577	bio7
Chr1	37525616	bio7
Chr1	37525648	bio7
Chr1	37526013	bio7
Chr1	37586151	bio14
Chr1	37794906	bio15
Chr1	37794930	bio15
Chr1	37846370	bio14
Chr1	37846505	bio13,bio3
Chr1	38122849	bio1,bio10,bio11,bio13,bio16,bio5,bio8,bio9
Chr1	38129262	bio1,bio10,bio11,bio5,bio8,bio9
Chr1	38129333	bio1,bio10,bio11,bio5,bio8,bio9
Chr1	38131418	bio1,bio10,bio11,bio5,bio8,bio9
Chr1	38138339	bio1,bio11,bio5
Chr1	38138600	bio1,bio10,bio11,bio5,bio8,bio9
Chr1	38138669	bio1,bio10,bio11,bio5,bio8,bio9
Chr1	38138744	bio1,bio11,bio5
Chr1	38138761	bio1,bio10,bio11,bio5,bio8,bio9
Chr1	38138900	bio1,bio10,bio11,bio5,bio8,bio9
Chr1	38146544	bio1,bio10,bio11,bio5,bio8,bio9
Chr1	38146639	bio1,bio10,bio11,bio5,bio8,bio9
Chr1	38146749	bio1,bio10,bio11,bio5,bio8,bio9
Chr1	38146750	bio1,bio10,bio11,bio5,bio8,bio9
Chr1	38146827	bio1,bio10,bio11,bio5,bio8,bio9
Chr1	38155790	bio1,bio10,bio11,bio5,bio8,bio9
Chr1	38294497	bio11,bio4
Chr1	38325336	bio11
Chr1	38351532	bio1,bio11
Chr1	38373930	bio1,bio11,bio5
Chr1	38384934	bio11
Chr1	38384980	bio1,bio11
Chr1	38389519	bio1,bio11
Chr1	38389520	bio1,bio11
Chr1	38393536	bio1,bio10,bio11,bio5,bio8
Chr1	38393709	bio1,bio10,bio11,bio5,bio8
Chr1	38409413	bio1,bio10,bio11,bio5,bio8
Chr1	38416961	bio1,bio11
Chr1	38439474	bio1,bio10,bio11,bio12,bio13,bio16,bio17,bio18,bio19,bio2,bio3,bio5,bio7,bio8,bio9
Chr1	38439490	bio1,bio10,bio11,bio12,bio13,bio16,bio17,bio18,bio19,bio2,bio3,bio5,bio7,bio8,bio9
Chr1	38443811	bio1,bio10,bio11,bio5,bio8
Chr1	38443885	bio1,bio11,bio5
Chr1	38443951	bio1,bio10,bio11,bio5
Chr1	38449716	bio1,bio10,bio11,bio5,bio6,bio8
Chr1	38449749	bio1,bio10,bio11,bio15,bio5,bio6,bio8
Chr1	38455179	bio13,bio16
Chr1	38455358	bio13,bio16,bio18
Chr1	38455401	bio13,bio16,bio18
Chr1	38455577	bio13,bio16,bio18
Chr1	38465816	bio14
Chr1	38465841	bio14
Chr1	38803463	bio1,bio10,bio11,bio8
Chr1	38810439	bio14
Chr1	38837130	bio10,bio8
Chr1	38854078	bio1,bio10,bio11,bio5,bio6,bio8
Chr1	39155288	bio18
Chr1	39155310	bio15
Chr1	39267123	bio18
Chr1	39267146	bio1,bio10,bio11,bio12,bio13,bio16,bio18,bio5,bio8
Chr1	39267164	bio16,bio18
Chr1	39267172	bio13,bio16,bio18
Chr1	40087312	bio14
Chr1	40087319	bio14
Chr1	43007812	bio3
Chr1	43474816	bio20
Chr1	43510840	bio20
Chr1	43510889	bio20
Chr1	43522887	bio20
Chr1	44414303	bio2,bio7
Chr1	44584690	bio6
Chr1	44774521	bio14
Chr1	44781825	bio14
Chr1	44876986	bio18
Chr1	44876987	bio18
Chr1	44877007	bio12,bio13,bio16,bio18
Chr1	44877009	bio12,bio13,bio16,bio18
Chr1	44877010	bio12,bio13,bio16,bio17,bio18,bio19
Chr1	44877063	bio12,bio13,bio16,bio17,bio18,bio19
Chr1	44877080	bio12,bio13,bio14,bio16,bio17,bio18,bio19
Chr1	44877096	bio1,bio10,bio12,bio13,bio14,bio16,bio17,bio18,bio19,bio5,bio8,bio9
Chr1	44877098	bio12,bio13,bio14,bio16,bio17,bio18,bio19,bio5,bio8
Chr1	44877111	bio12,bio13,bio14,bio16,bio17,bio18,bio19,bio5
Chr1	44889816	bio10,bio5,bio8
Chr1	44895168	bio1,bio10,bio11,bio5,bio8,bio9
Chr1	45208154	bio12,bio13,bio16,bio17,bio18,bio19
Chr1	45350862	bio12,bio13,bio15,bio16,bio18,bio3
Chr1	45350890	bio12,bio13,bio15,bio16,bio18,bio3
Chr1	45470166	bio12,bio17,bio18,bio19
Chr1	45615543	bio5
Chr1	46085207	bio4
Chr1	46739876	bio14
Chr1	46755501	bio14
Chr1	46779030	bio1,bio11
Chr1	46789279	bio1,bio10,bio8
Chr1	46793673	bio1,bio10,bio11,bio8
Chr1	46813099	bio1,bio10,bio5,bio8
Chr1	46932652	bio14
Chr1	47037803	bio10,bio8
Chr1	47037828	bio1
Chr1	47050915	bio1,bio10,bio8
Chr1	47051123	bio1,bio10,bio8
Chr1	47055903	bio10,bio8
Chr1	47077136	bio10,bio14,bio8
Chr1	47103657	bio1,bio10,bio11,bio15,bio5,bio6,bio8,bio9
Chr1	47109811	bio1,bio10,bio11,bio14,bio5,bio8
Chr1	47113212	bio1,bio10,bio11,bio14,bio15,bio16,bio18,bio5,bio6,bio8,bio9
Chr1	47113419	bio1,bio10,bio11,bio13,bio14,bio16,bio18,bio5,bio6,bio8,bio9
Chr1	47132731	bio1,bio10,bio11,bio14,bio5,bio8
Chr1	47132783	bio1,bio10,bio5,bio8
Chr1	47132945	bio1,bio10,bio11,bio14,bio5,bio8
Chr1	48067481	bio14
Chr1	48097262	bio20
Chr1	48297093	bio20
Chr1	48328605	bio20
Chr1	48329585	bio20
Chr1	48329838	bio20
Chr1	48336952	bio20
Chr1	48346187	bio20
Chr1	48351253	bio20
Chr1	48351385	bio20
Chr1	48365001	bio20
Chr1	48365074	bio20
Chr1	48365140	bio20
Chr1	48365209	bio20
Chr1	48371108	bio20
Chr1	48371265	bio20
Chr1	48372575	bio20
Chr1	48372665	bio20
Chr1	48394403	bio20
Chr10	51499	bio20
Chr10	51528	bio20
Chr10	52735	bio20
Chr10	52745	bio20
Chr10	503867	bio20
Chr10	946228	bio14
Chr10	946254	bio14
Chr10	1089858	bio14
Chr10	1554159	bio14
Chr10	1715731	bio14
Chr10	1776966	bio14
Chr10	1780576	bio14
Chr10	1818359	bio1,bio11,bio15
Chr10	2024832	bio15
Chr10	2024849	bio15
Chr10	2028628	bio15
Chr10	2223221	bio15
Chr10	2941459	bio15
Chr10	2941483	bio15
Chr10	3062558	bio14
Chr10	3093578	bio14
Chr10	3229229	bio6
Chr10	3306383	bio15
Chr10	3609116	bio20
Chr10	3707617	bio20
Chr10	3724966	bio20
Chr10	3725094	bio20
Chr10	3732380	bio6
Chr10	3764027	bio20
Chr10	3831070	bio14
Chr10	3881814	bio14
Chr10	3889598	bio14
Chr10	3889635	bio14
Chr10	3893113	bio14
Chr10	3898474	bio14
Chr10	3898661	bio14
Chr10	3900733	bio14
Chr10	3900973	bio14
Chr10	3901021	bio14
Chr10	3901186	bio14
Chr10	3907285	bio14
Chr10	3907577	bio14
Chr10	3967075	bio14
Chr10	3967304	bio6
Chr10	4000284	bio14
Chr10	4000487	bio14
Chr10	4006627	bio14
Chr10	4006850	bio14
Chr10	4009982	bio14
Chr10	4010387	bio14
Chr10	4013562	bio14
Chr10	4013601	bio14
Chr10	4013633	bio14
Chr10	4013639	bio14
Chr10	4013812	bio14
Chr10	4013877	bio14
Chr10	4013975	bio14
Chr10	4013981	bio14
Chr10	4024832	bio14
Chr10	4024980	bio14
Chr10	4025003	bio14
Chr10	4025189	bio14
Chr10	4025244	bio14
Chr10	4027171	bio14
Chr10	4027215	bio14
Chr10	4052862	bio14
Chr10	4052953	bio14
Chr10	4052957	bio14
Chr10	4053077	bio14
Chr10	4053083	bio14
Chr10	4060934	bio14
Chr10	4061097	bio14
Chr10	4061139	bio14
Chr10	4061157	bio14
Chr10	4068798	bio14
Chr10	4068800	bio14
Chr10	4069169	bio14
Chr10	4075719	bio14
Chr10	4076064	bio14
Chr10	4077028	bio14
Chr10	4077045	bio14
Chr10	4077047	bio14
Chr10	4077061	bio14
Chr10	4089859	bio14
Chr10	4089860	bio14
Chr10	4090014	bio14
Chr10	4099589	bio14
Chr10	4099612	bio14
Chr10	4108529	bio14
Chr10	4115900	bio14,bio6
Chr10	4115988	bio14
Chr10	4116007	bio14
Chr10	4116210	bio14
Chr10	4116307	bio14
Chr10	4116450	bio14
Chr10	4126101	bio1,bio10,bio14,bio6,bio8
Chr10	4126194	bio14
Chr10	4126352	bio14
Chr10	4126394	bio14
Chr10	4126547	bio14,bio6
Chr10	4142125	bio14
Chr10	4142221	bio14
Chr10	4142431	bio14
Chr10	4150279	bio14
Chr10	4150499	bio14
Chr10	4156003	bio10,bio14,bio6
Chr10	4156020	bio14,bio6
Chr10	4156049	bio14
Chr10	4156167	bio14
Chr10	4156243	bio14
Chr10	4156249	bio14
Chr10	4156281	bio14
Chr10	4156313	bio14
Chr10	4156527	bio14
Chr10	4156584	bio14,bio6
Chr10	4156980	bio14,bio6
Chr10	4157161	bio14
Chr10	4157176	bio10,bio14,bio6,bio8
Chr10	4158198	bio1,bio10,bio14,bio6,bio8
Chr10	4158408	bio14
Chr10	4158478	bio14
Chr10	4158822	bio14
Chr10	4159858	bio14,bio6
Chr10	4163144	bio14
Chr10	4163181	bio14
Chr10	4163442	bio1,bio10,bio14,bio6,bio8
Chr10	4167405	bio14
Chr10	4176189	bio14
Chr10	4176225	bio14
Chr10	4176405	bio14
Chr10	4179470	bio14
Chr10	4179580	bio14
Chr10	4179600	bio14
Chr10	4179659	bio14
Chr10	4179672	bio14
Chr10	4179710	bio14
Chr10	4179781	bio14
Chr10	4179811	bio14
Chr10	4179837	bio14
Chr10	4179861	bio14
Chr10	4179868	bio14
Chr10	4179896	bio14
Chr10	4179919	bio14
Chr10	4185228	bio14
Chr10	4185340	bio14
Chr10	4185500	bio14
Chr10	4212948	bio14
Chr10	4213300	bio14
Chr10	4219951	bio14
Chr10	4220228	bio14
Chr10	4222135	bio14
Chr10	4222217	bio14
Chr10	4222321	bio14
Chr10	4222367	bio14
Chr10	4222520	bio14
Chr10	4228972	bio14
Chr10	4228982	bio14
Chr10	4229125	bio14
Chr10	4229226	bio14
Chr10	4229260	bio14
Chr10	4229304	bio14
Chr10	4229351	bio14
Chr10	4229361	bio14
Chr10	4229362	bio14
Chr10	4229429	bio14
Chr10	4229484	bio14
Chr10	4252515	bio14
Chr10	4252681	bio14
Chr10	4252901	bio14
Chr10	4252959	bio14
Chr10	4252997	bio14
Chr10	4253027	bio14
Chr10	4253236	bio14
Chr10	4253400	bio14
Chr10	4253443	bio14
Chr10	4253592	bio14
Chr10	4253629	bio14
Chr10	4253678	bio14
Chr10	4253701	bio14
Chr10	4253718	bio14
Chr10	4255734	bio14
Chr10	4264730	bio14
Chr10	4264753	bio14
Chr10	4264799	bio14
Chr10	4264965	bio14
Chr10	4265023	bio14
Chr10	4274254	bio14
Chr10	4281063	bio14
Chr10	4281189	bio14
Chr10	4281312	bio14
Chr10	4281315	bio14
Chr10	4281499	bio14
Chr10	4281553	bio14
Chr10	4427849	bio4
Chr10	4838710	bio14
Chr10	4838819	bio14
Chr10	4838952	bio14
Chr10	4838956	bio14
Chr10	4849573	bio14
Chr10	4855543	bio14
Chr10	4869157	bio14
Chr10	4869202	bio14
Chr10	4869229	bio14
Chr10	4869287	bio14
Chr10	4869360	bio14
Chr10	4869377	bio14
Chr10	4869455	bio14
Chr10	4869470	bio14
Chr10	4875251	bio14
Chr10	4875662	bio14
Chr10	4907954	bio15,bio6
Chr10	4908801	bio1,bio10,bio5,bio8
Chr10	4909375	bio20
Chr10	4932057	bio1,bio10,bio11,bio14,bio15,bio5,bio6,bio8
Chr10	4996497	bio20
Chr10	5049821	bio1,bio10,bio14,bio15,bio18,bio5,bio8
Chr10	5049858	bio1,bio10,bio14,bio15,bio18,bio5,bio8
Chr10	5049874	bio1,bio10,bio14,bio15,bio18,bio5,bio8
Chr10	5050087	bio1,bio10,bio14,bio6,bio8
Chr10	5050091	bio1,bio10,bio14,bio6,bio8
Chr10	5056831	bio1,bio10,bio14,bio6,bio8
Chr10	5056849	bio1,bio10,bio6,bio8
Chr10	5061029	bio1,bio10,bio11,bio14,bio5,bio6,bio8
Chr10	5061053	bio1,bio10,bio11,bio14,bio15,bio18,bio5,bio6,bio8,bio9
Chr10	5061073	bio18
Chr10	5061083	bio1,bio10,bio11,bio14,bio15,bio5,bio6,bio8
Chr10	5061098	bio1,bio10,bio11,bio14,bio15,bio18,bio5,bio6,bio8
Chr10	5061119	bio1,bio10,bio11,bio14,bio15,bio5,bio6,bio8
Chr10	5061154	bio1,bio10,bio11,bio14,bio15,bio5,bio6,bio8
Chr10	5061188	bio1,bio10,bio11,bio15,bio18,bio5,bio6,bio8,bio9
Chr10	5061196	bio1,bio10,bio11,bio14,bio15,bio5,bio6,bio8
Chr10	5061202	bio1,bio10,bio11,bio14,bio15,bio5,bio6,bio8
Chr10	5061279	bio1,bio10,bio11,bio15,bio18,bio5,bio6,bio8,bio9
Chr10	5066982	bio1,bio10,bio11,bio14,bio15,bio18,bio5,bio6,bio8
Chr10	5066990	bio1,bio10,bio11,bio14,bio5,bio6,bio8
Chr10	5067061	bio1,bio10,bio11,bio14,bio5,bio6,bio8
Chr10	5067062	bio1,bio10,bio11,bio14,bio15,bio16,bio18,bio5,bio6,bio8,bio9
Chr10	5067138	bio1,bio10,bio11,bio14,bio18,bio5,bio6,bio8,bio9
Chr10	5074155	bio1,bio10,bio11,bio14,bio15,bio5,bio6,bio8,bio9
Chr10	5074187	bio1,bio10,bio11,bio13,bio15,bio16,bio18,bio5,bio6,bio8,bio9
Chr10	5074325	bio1,bio10,bio11,bio14,bio15,bio18,bio5,bio6,bio8
Chr10	5079873	bio1,bio10,bio11,bio14,bio15,bio18,bio5,bio6,bio8
Chr10	5079877	bio1,bio10,bio11,bio14,bio15,bio18,bio5,bio6,bio8
Chr10	5086293	bio1,bio10,bio11,bio14,bio5,bio6,bio8
Chr10	5086535	bio1,bio10,bio11,bio14,bio15,bio5,bio6,bio8
Chr10	5094853	bio20
Chr10	5095146	bio20
Chr10	5095151	bio20
Chr10	5103947	bio10,bio18,bio5,bio8
Chr10	5104000	bio10,bio18,bio8
Chr10	5104019	bio10,bio18,bio5,bio8
Chr10	5104032	bio10,bio18,bio5,bio8
Chr10	5104082	bio10,bio18,bio5,bio8
Chr10	5104093	bio10,bio18,bio5,bio8
Chr10	5104097	bio10,bio18,bio5,bio8
Chr10	5104172	bio10,bio18,bio5,bio8
Chr10	5104197	bio10,bio18,bio5,bio8
Chr10	5104321	bio10,bio18,bio5,bio8
Chr10	5112759	bio18
Chr10	5270569	bio14
Chr10	5542446	bio1,bio10,bio11,bio14,bio20,bio5,bio6,bio8
Chr10	5864214	bio15,bio6
Chr10	5864256	bio15,bio6
Chr10	5864270	bio15,bio6
Chr10	5864305	bio15,bio6
Chr10	5864361	bio15,bio6
Chr10	5864377	bio15,bio6
Chr10	5944023	bio14
Chr10	5944047	bio14
Chr10	5944133	bio14
Chr10	5944305	bio15
Chr10	5944366	bio15,bio6
Chr10	5944401	bio15,bio6
Chr10	5944478	bio15,bio6
Chr10	5944485	bio15,bio6
Chr10	5944490	bio15,bio6
Chr10	5944493	bio15
Chr10	5944497	bio15,bio6
Chr10	5948964	bio14
Chr10	5949077	bio14,bio15,bio6
Chr10	5949220	bio14,bio15,bio6
Chr10	5949314	bio14,bio15
Chr10	5949331	bio14,bio15,bio6
Chr10	5964601	bio14,bio15,bio6
Chr10	5966946	bio14,bio15,bio6
Chr10	5966969	bio14,bio15,bio6
Chr10	5970089	bio14,bio15,bio6
Chr10	5970106	bio14,bio15,bio6
Chr10	5970415	bio14,bio15,bio6
Chr10	5976092	bio14,bio15,bio6
Chr10	5976102	bio14,bio15,bio6
Chr10	5985190	bio14
Chr10	5985313	bio10,bio14,bio15,bio6,bio8
Chr10	5989781	bio14,bio15,bio6
Chr10	6004927	bio15
Chr10	6005013	bio14,bio15,bio6
Chr10	6005027	bio14,bio15,bio6
Chr10	6005044	bio14,bio15
Chr10	6008271	bio14
Chr10	6008284	bio14,bio15,bio6
Chr10	6008411	bio14
Chr10	6008430	bio15
Chr10	6008508	bio15
Chr10	6008569	bio1,bio10,bio11,bio14,bio15,bio5,bio6,bio8
Chr10	6008650	bio1,bio10,bio11,bio14,bio15,bio5,bio6,bio8
Chr10	6010989	bio15
Chr10	6011010	bio15
Chr10	6011059	bio15
Chr10	6011084	bio14
Chr10	6011245	bio15
Chr10	6011256	bio15
Chr10	6011259	bio15
Chr10	6011264	bio15
Chr10	6011278	bio15
Chr10	6026008	bio14
Chr10	6026162	bio14
Chr10	6028592	bio6
Chr10	6051382	bio14
Chr10	6062252	bio14
Chr10	6074549	bio14
Chr10	6074639	bio14
Chr10	6074963	bio14
Chr10	6083983	bio14
Chr10	6084180	bio14
Chr10	6084404	bio14
Chr10	6084415	bio14
Chr10	6084421	bio14
Chr10	6084424	bio14
Chr10	6084469	bio14
Chr10	6085833	bio14
Chr10	6085839	bio14
Chr10	6086087	bio14,bio6
Chr10	6086095	bio14
Chr10	6086257	bio14
Chr10	6086949	bio14
Chr10	6087352	bio14
Chr10	6095474	bio14
Chr10	6099895	bio14
Chr10	6100119	bio14
Chr10	6100120	bio14
Chr10	6100168	bio14
Chr10	6100253	bio14
Chr10	6100368	bio14
Chr10	6100400	bio14
Chr10	6100425	bio14
Chr10	6100445	bio14
Chr10	6100446	bio14
Chr10	6105622	bio14
Chr10	6193900	bio14
Chr10	6206811	bio15
Chr10	6294564	bio14,bio15
Chr10	6331166	bio14,bio15
Chr10	6331210	bio15
Chr10	6331234	bio14,bio15
Chr10	6331248	bio14,bio15,bio6
Chr10	6331256	bio14,bio15
Chr10	6331317	bio15
Chr10	6331341	bio14,bio15
Chr10	6331450	bio14,bio15
Chr10	6331529	bio15
Chr10	6331534	bio15
Chr10	6331560	bio14,bio15
Chr10	6331565	bio15
Chr10	6339188	bio14,bio15
Chr10	6339375	bio10,bio14,bio15,bio6,bio8
Chr10	6347917	bio14,bio15,bio6
Chr10	6348019	bio14,bio15,bio6
Chr10	6348021	bio14,bio15,bio6
Chr10	6348032	bio14,bio15
Chr10	6348088	bio14,bio15
Chr10	6348236	bio14,bio15,bio6
Chr10	6348265	bio10,bio14,bio15,bio6,bio8
Chr10	6348283	bio10,bio14,bio15,bio6,bio8
Chr10	6348292	bio14,bio15,bio6
Chr10	6348315	bio10,bio14,bio15,bio6,bio8
Chr10	6354132	bio10,bio14,bio15,bio6,bio8
Chr10	6354244	bio14,bio15
Chr10	6354258	bio14,bio15
Chr10	6354292	bio14,bio15
Chr10	6354456	bio14,bio15
Chr10	6354536	bio14,bio15
Chr10	6354542	bio14,bio15
Chr10	6354665	bio14,bio15
Chr10	6354695	bio14,bio15
Chr10	6354731	bio14,bio15
Chr10	6354789	bio14,bio15
Chr10	6354793	bio14,bio15
Chr10	6357680	bio15
Chr10	6357683	bio15
Chr10	6357739	bio15
Chr10	6357763	bio15
Chr10	6357886	bio15
Chr10	6362662	bio15
Chr10	6362829	bio14,bio15
Chr10	6362938	bio15
Chr10	6362944	bio14,bio15
Chr10	6382131	bio14
Chr10	6386848	bio14
Chr10	6396913	bio15
Chr10	6477455	bio15
Chr10	6486108	bio15
Chr10	6486126	bio14,bio15
Chr10	6486552	bio14
Chr10	6486604	bio14,bio15,bio6
Chr10	6490503	bio14,bio15,bio6
Chr10	6490505	bio14,bio15,bio6
Chr10	6490523	bio14,bio15,bio6
Chr10	6490543	bio14,bio15,bio6
Chr10	6490640	bio15
Chr10	6490676	bio15
Chr10	6490725	bio15
Chr10	6490737	bio15
Chr10	6490768	bio15
Chr10	6490795	bio15
Chr10	6490808	bio15
Chr10	6490815	bio15
Chr10	6490835	bio15
Chr10	6490878	bio15
Chr10	6490901	bio15
Chr10	6490919	bio15
Chr10	6490927	bio15
Chr10	6490930	bio15
Chr10	6490953	bio15
Chr10	6490955	bio15
Chr10	6490958	bio15
Chr10	6490965	bio15
Chr10	6491018	bio15
Chr10	6491048	bio15
Chr10	6496533	bio1,bio10,bio14,bio15,bio6,bio8
Chr10	6496603	bio14,bio15,bio6
Chr10	6496676	bio15
Chr10	6496700	bio15
Chr10	6496726	bio15
Chr10	6496764	bio15
Chr10	6496780	bio15
Chr10	6496874	bio15
Chr10	6496955	bio15
Chr10	6496960	bio15
Chr10	6510130	bio15
Chr10	6510133	bio15
Chr10	6510171	bio15
Chr10	6517130	bio15
Chr10	6517186	bio15,bio18
Chr10	6518109	bio13,bio15,bio16,bio18
Chr10	6533624	bio14
Chr10	6533693	bio14
Chr10	6533760	bio14
Chr10	6533780	bio14
Chr10	6533869	bio14
Chr10	6533896	bio14
Chr10	6533913	bio14
Chr10	6533932	bio14
Chr10	6533960	bio14
Chr10	6533974	bio14
Chr10	6534001	bio14
Chr10	6534022	bio14
Chr10	6534060	bio14
Chr10	6534097	bio15
Chr10	6534130	bio15
Chr10	6535047	bio14
Chr10	6535125	bio14
Chr10	6535188	bio14
Chr10	6535200	bio14
Chr10	6535223	bio14
Chr10	6535231	bio14
Chr10	6535270	bio14
Chr10	6535272	bio14
Chr10	6535320	bio14
Chr10	6535327	bio14
Chr10	6535342	bio14
Chr10	6535398	bio15
Chr10	6542099	bio14
Chr10	6563080	bio14
Chr10	6566503	bio14
Chr10	6566535	bio14
Chr10	6574529	bio14
Chr10	6574539	bio14
Chr10	6574548	bio14
Chr10	6574562	bio14
Chr10	6574678	bio14
Chr10	6574744	bio14
Chr10	6574858	bio14
Chr10	6586288	bio14
Chr10	6586436	bio14
Chr10	6586627	bio14
Chr10	6603484	bio1,bio10,bio15,bio8
Chr10	6606312	bio15,bio18
Chr10	6606353	bio15
Chr10	6637873	bio1,bio10,bio11,bio15,bio18,bio5,bio6,bio8,bio9
Chr10	6638189	bio15
Chr10	6638218	bio1,bio10,bio13,bio15,bio16,bio18,bio5,bio8
Chr10	6638235	bio1,bio10,bio13,bio15,bio16,bio18,bio5,bio8
Chr10	6638250	bio1,bio10,bio15,bio16,bio18,bio5,bio8
Chr10	6642977	bio1,bio10,bio11,bio15,bio5,bio6,bio8
Chr10	6643019	bio15
Chr10	6643072	bio15
Chr10	6643101	bio15
Chr10	6643295	bio15
Chr10	6643297	bio15
Chr10	6643367	bio1,bio10,bio15,bio18,bio5,bio8
Chr10	6643443	bio15
Chr10	6648814	bio15
Chr10	6649007	bio1,bio10,bio15,bio16,bio18,bio5,bio8
Chr10	6649031	bio1,bio10,bio15,bio18,bio8
Chr10	6649074	bio1,bio10,bio11,bio13,bio15,bio16,bio18,bio5,bio8,bio9
Chr10	6649080	bio1,bio10,bio11,bio13,bio15,bio16,bio18,bio5,bio8,bio9
Chr10	6657196	bio1,bio10,bio15,bio6,bio8
Chr10	6684116	bio14,bio15
Chr10	6684141	bio1,bio10,bio14,bio15,bio8
Chr10	6692884	bio1,bio10,bio15,bio6,bio8
Chr10	6692955	bio14
Chr10	6710668	bio14
Chr10	6710748	bio1,bio10,bio15,bio8
Chr10	6711119	bio10,bio15,bio8
Chr10	6720165	bio15
Chr10	6720179	bio1,bio10,bio15,bio6,bio8
Chr10	6720195	bio15
Chr10	6720199	bio1,bio10,bio15,bio6,bio8
Chr10	6720348	bio15
Chr10	6728811	bio14
Chr10	6729138	bio1,bio10,bio14,bio15,bio6,bio8
Chr10	6734110	bio14
Chr10	6734129	bio14
Chr10	6734517	bio1,bio10,bio14,bio15,bio6,bio8
Chr10	6734658	bio1,bio10,bio15,bio8
Chr10	6734673	bio1,bio10,bio15,bio6,bio8
Chr10	6734691	bio15
Chr10	6747273	bio14
Chr10	6749089	bio1,bio10,bio18,bio5,bio8
Chr10	6749267	bio1,bio10,bio18,bio5,bio8
Chr10	6773414	bio10,bio14,bio5,bio8
Chr10	6797215	bio18
Chr10	6797380	bio18
Chr10	6797474	bio18
Chr10	6810084	bio15,bio6
Chr10	6812374	bio15,bio6
Chr10	6827441	bio18
Chr10	6846073	bio1,bio10,bio15,bio6,bio8
Chr10	6846137	bio1,bio10,bio15,bio6,bio8
Chr10	6846306	bio1,bio10,bio15,bio6,bio8
Chr10	6846329	bio1,bio10,bio15,bio6,bio8
Chr10	6846359	bio10,bio15,bio8
Chr10	6858693	bio1,bio10,bio14,bio15,bio6,bio8
Chr10	6873420	bio1,bio10,bio14,bio15,bio6,bio8
Chr10	6873487	bio1,bio10,bio11,bio14,bio15,bio5,bio6,bio8
Chr10	6873720	bio1,bio10,bio11,bio14,bio15,bio5,bio6,bio8
Chr10	6877336	bio14,bio6,bio8
Chr10	6889525	bio1,bio10,bio15,bio8
Chr10	6889577	bio1,bio10,bio11,bio15,bio5,bio6,bio8
Chr10	6889594	bio1,bio10,bio11,bio15,bio5,bio6,bio8
Chr10	6889760	bio1,bio10,bio11,bio14,bio15,bio5,bio6,bio8
Chr10	6889815	bio1,bio10,bio14,bio15,bio6,bio8
Chr10	6889829	bio1,bio10,bio11,bio14,bio15,bio5,bio6,bio8
Chr10	6889919	bio1,bio10,bio11,bio14,bio15,bio5,bio6,bio8
Chr10	6890031	bio1,bio10,bio11,bio14,bio15,bio5,bio6,bio8
Chr10	6890052	bio1,bio10,bio11,bio14,bio15,bio5,bio6,bio8
Chr10	6890055	bio1,bio10,bio11,bio14,bio15,bio5,bio6,bio8
Chr10	6890120	bio1,bio10,bio11,bio14,bio15,bio18,bio5,bio6,bio8
Chr10	6894162	bio1,bio10,bio14,bio15,bio18,bio8
Chr10	6904153	bio14,bio15
Chr10	6912084	bio15
Chr10	6912219	bio15
Chr10	6929570	bio15
Chr10	6934808	bio15
Chr10	6937794	bio15
Chr10	6951079	bio15
Chr10	7061548	bio13,bio15,bio16,bio18
Chr10	7103307	bio13,bio16,bio18
Chr10	7167028	bio15
Chr10	7686041	bio14
Chr10	7740513	bio14
Chr10	7740516	bio14
Chr10	7740522	bio14
Chr10	7740532	bio14
Chr10	7922058	bio14
Chr10	7922066	bio15
Chr10	7938381	bio16,bio17,bio18,bio19
Chr10	8415151	bio6
Chr10	8415153	bio6
Chr10	8415170	bio6
Chr10	8853619	bio14
Chr10	8902475	bio20
Chr10	8953818	bio14,bio2,bio3
Chr10	8953854	bio14,bio2,bio3
Chr10	8968763	bio14
Chr10	8968784	bio14
Chr10	8968828	bio14
Chr10	8968970	bio14
Chr10	8970288	bio20
Chr10	9061496	bio14,bio4
Chr10	9061853	bio14
Chr10	9068155	bio14
Chr10	9068470	bio14
Chr10	9109630	bio14,bio6
Chr10	9109667	bio14,bio6
Chr10	9109716	bio14,bio6
Chr10	9109719	bio14,bio6
Chr10	9109733	bio14,bio6
Chr10	9109790	bio14,bio6
Chr10	9109824	bio14,bio6
Chr10	9109845	bio14,bio6
Chr10	9109885	bio14,bio6
Chr10	9109916	bio14,bio6
Chr10	9109994	bio14,bio6
Chr10	9144668	bio14
Chr10	9145169	bio14,bio2,bio7
Chr10	9161309	bio14
Chr10	9161362	bio14
Chr10	9165321	bio14
Chr10	9165616	bio14
Chr10	9165683	bio14
Chr10	9165729	bio14
Chr10	9165803	bio14
Chr10	9165873	bio14
Chr10	9188559	bio14
Chr10	9238472	bio1,bio10,bio14,bio5,bio6,bio8
Chr10	9238579	bio1,bio10,bio14,bio5,bio6,bio8
Chr10	9244170	bio1,bio10,bio14,bio5,bio6,bio8
Chr10	9244274	bio14
Chr10	9244385	bio14,bio6
Chr10	9244483	bio14,bio6
Chr10	9253690	bio14,bio6
Chr10	9253992	bio10,bio14,bio6
Chr10	9254057	bio10,bio14,bio6,bio8
Chr10	9254223	bio10,bio14,bio6
Chr10	9260548	bio14,bio6
Chr10	9260988	bio14
Chr10	9261053	bio14,bio6
Chr10	9263681	bio14
Chr10	9265582	bio14
Chr10	9284981	bio14,bio6
Chr10	9287807	bio14
Chr10	9308938	bio14
Chr10	9308961	bio14
Chr10	9309107	bio14
Chr10	9323790	bio1,bio10,bio14,bio5,bio6,bio8
Chr10	9323837	bio1,bio10,bio14,bio5,bio6,bio8
Chr10	9325464	bio1,bio10,bio14,bio5,bio6,bio8
Chr10	9325805	bio14
Chr10	9332312	bio1,bio10,bio14,bio5,bio6,bio8
Chr10	9332366	bio1,bio10,bio14,bio5,bio6,bio8
Chr10	9332503	bio1,bio10,bio14,bio5,bio6,bio8
Chr10	9332542	bio1,bio10,bio14,bio5,bio6,bio8
Chr10	9332677	bio1,bio10,bio14,bio5,bio6,bio8
Chr10	9344172	bio10,bio14,bio6,bio8
Chr10	9344246	bio1,bio10,bio14,bio5,bio6,bio8
Chr10	9344351	bio1,bio10,bio14,bio5,bio6,bio8
Chr10	9344576	bio1,bio10,bio14,bio5,bio6,bio8
Chr10	9367264	bio1,bio10,bio14,bio5,bio6,bio8
Chr10	9367287	bio1,bio10,bio14,bio5,bio6,bio8
Chr10	9368136	bio1,bio10,bio14,bio5,bio6,bio8
Chr10	9374931	bio10,bio14,bio6,bio8
Chr10	9374936	bio10,bio14,bio6,bio8
Chr10	9374947	bio1,bio10,bio14,bio5,bio6,bio8
Chr10	9375058	bio1,bio10,bio14,bio5,bio6,bio8
Chr10	9375062	bio1,bio10,bio14,bio5,bio6,bio8
Chr10	9375097	bio1,bio10,bio14,bio5,bio6,bio8
Chr10	9375120	bio1,bio10,bio14,bio5,bio6,bio8
Chr10	9375208	bio1,bio10,bio14,bio5,bio6,bio8
Chr10	9375930	bio1,bio10,bio14,bio5,bio6,bio8
Chr10	9387193	bio1,bio10,bio14,bio5,bio6,bio8
Chr10	9387512	bio1,bio10,bio14,bio5,bio6,bio8
Chr10	9387614	bio1,bio10,bio14,bio6,bio8
Chr10	9387679	bio10,bio14,bio6,bio8
Chr10	9389868	bio1,bio10,bio11,bio14,bio5,bio6,bio8
Chr10	9389920	bio1,bio10,bio14,bio5,bio6,bio8
Chr10	9390056	bio1,bio10,bio14,bio5,bio6,bio8
Chr10	9390108	bio1,bio10,bio14,bio5,bio6,bio8
Chr10	9390168	bio1,bio10,bio14,bio5,bio6,bio8
Chr10	9390211	bio1,bio10,bio14,bio5,bio6,bio8
Chr10	9390266	bio1,bio10,bio14,bio5,bio6,bio8
Chr10	9390269	bio1,bio10,bio14,bio5,bio6,bio8
Chr10	9390322	bio1,bio10,bio11,bio14,bio5,bio6,bio8
Chr10	9390333	bio1,bio10,bio14,bio5,bio6,bio8
Chr10	9390341	bio10,bio14,bio6,bio8
Chr10	9394995	bio1,bio10,bio11,bio14,bio5,bio6,bio8
Chr10	9407163	bio10,bio14,bio4,bio8
Chr10	9407183	bio14
Chr10	9407242	bio10,bio14,bio4,bio5,bio6,bio8
Chr10	9407371	bio10,bio14,bio4,bio5,bio6,bio8
Chr10	9407540	bio10,bio14,bio4,bio5,bio6,bio8
Chr10	9407688	bio14
Chr10	9407699	bio14
Chr10	9407702	bio10,bio14,bio4,bio5,bio6,bio8
Chr10	9407728	bio14
Chr10	9407801	bio14
Chr10	9407830	bio10,bio14,bio4,bio5,bio8
Chr10	9407838	bio10,bio14,bio4,bio5,bio8
Chr10	9407842	bio10,bio14,bio4,bio5,bio8
Chr10	9407851	bio10,bio14,bio4,bio8
Chr10	9407862	bio1,bio10,bio14,bio4,bio5,bio6,bio8
Chr10	9419020	bio10,bio14,bio6,bio8
Chr10	9419282	bio10,bio14,bio6,bio8
Chr10	9427347	bio10,bio14,bio5,bio6,bio8
Chr10	9427552	bio10,bio14,bio4,bio8
Chr10	9427567	bio10,bio14,bio4,bio8
Chr10	9427940	bio14
Chr10	9450246	bio14,bio4
Chr10	9450276	bio14,bio4
Chr10	9450309	bio14,bio4
Chr10	9450524	bio10,bio14,bio4,bio5,bio6,bio8
Chr10	9450601	bio10,bio14,bio4,bio6,bio8
Chr10	9450642	bio14
Chr10	9450751	bio10,bio14,bio4,bio8
Chr10	9451767	bio14
Chr10	9451786	bio10,bio14,bio5,bio8
Chr10	9451838	bio10,bio14,bio8
Chr10	9451858	bio10,bio14,bio8
Chr10	9451862	bio10,bio14,bio4,bio8
Chr10	9508766	bio14
Chr10	9508779	bio14
Chr10	9508985	bio14
Chr10	9509020	bio14
Chr10	9509046	bio14
Chr10	9515954	bio14
Chr10	9521866	bio14,bio4
Chr10	9521965	bio14
Chr10	9521976	bio14
Chr10	9528787	bio14,bio4
Chr10	9545511	bio14
Chr10	9546051	bio1,bio10,bio11,bio14,bio5,bio6,bio8
Chr10	9552406	bio1,bio10,bio5,bio6,bio8
Chr10	9564601	bio1,bio10,bio5,bio6,bio8
Chr10	9564895	bio1,bio10,bio5,bio8
Chr10	9587260	bio1,bio10,bio5,bio8
Chr10	9587441	bio1,bio10,bio5,bio6,bio8
Chr10	9587667	bio8
Chr10	9608998	bio1,bio10,bio5,bio8
Chr10	9609067	bio10,bio5,bio8
Chr10	9620566	bio10,bio5,bio8
Chr10	9620577	bio10,bio5,bio8
Chr10	9638544	bio10,bio5,bio8
Chr10	9638741	bio10,bio5,bio8
Chr10	9638806	bio10
Chr10	9642474	bio1,bio10,bio5,bio8
Chr10	10004908	bio20
Chr10	10891316	bio14
Chr10	10891383	bio14
Chr10	10891416	bio14
Chr10	11405555	bio7
Chr10	11972561	bio20
Chr10	12156071	bio20
Chr10	12366797	bio14
Chr10	12526360	bio20
Chr10	12715882	bio14
Chr10	12776743	bio14
Chr10	12787763	bio14
Chr10	12807302	bio20
Chr10	12816020	bio20
Chr10	12816248	bio20
Chr10	12823001	bio20
Chr10	12823305	bio20
Chr10	12831732	bio20
Chr10	12831771	bio20
Chr10	12831950	bio20
Chr10	12832000	bio20
Chr10	12832082	bio20
Chr10	13189747	bio6
Chr10	13226616	bio1,bio10,bio15,bio6,bio8
Chr10	13226630	bio14
Chr10	14941413	bio14
Chr10	14941427	bio14
Chr10	14972578	bio14
Chr10	14979572	bio14
Chr10	14988831	bio14
Chr10	14988877	bio14
Chr10	15007887	bio14
Chr10	15024707	bio14
Chr10	15024778	bio14
Chr10	15024974	bio14
Chr10	15032469	bio14
Chr10	15040490	bio14
Chr10	15045598	bio14
Chr10	15045815	bio14
Chr10	15069866	bio14
Chr10	15082919	bio14
Chr10	15082959	bio14
Chr10	15089873	bio14
Chr10	15091648	bio14
Chr10	15091772	bio14
Chr10	15091865	bio14
Chr10	15092035	bio14
Chr10	15097622	bio14
Chr10	15097705	bio14
Chr10	15112111	bio14
Chr10	15116906	bio14
Chr10	15130001	bio14
Chr10	15130017	bio14
Chr10	15130177	bio14
Chr10	15130201	bio14
Chr10	15132117	bio20
Chr10	15132136	bio20
Chr10	15132161	bio15,bio20
Chr10	15145666	bio14
Chr10	15145839	bio14
Chr10	15161437	bio14
Chr10	15163141	bio14
Chr10	15163149	bio14
Chr10	15170134	bio14
Chr10	15170316	bio14
Chr10	15170413	bio14
Chr10	15521627	bio14
Chr10	15521652	bio14
Chr10	15521768	bio14
Chr10	15521933	bio14
Chr10	15522038	bio14
Chr10	15533805	bio14
Chr10	15677391	bio14,bio17,bio19
Chr10	16006984	bio3,bio4
Chr10	16030537	bio3
Chr10	16030551	bio3
Chr10	16030621	bio3
Chr10	16030778	bio3,bio4
Chr10	16133263	bio2,bio3
Chr10	16137795	bio3
Chr10	16152536	bio3
Chr10	16152559	bio3
Chr10	16153005	bio3
Chr10	16156361	bio3,bio4
Chr10	16161630	bio3,bio4
Chr10	16161673	bio3,bio4
Chr10	16162024	bio3
Chr10	16162030	bio3
Chr10	16162108	bio4
Chr10	16170279	bio15,bio4
Chr10	16170293	bio15,bio3,bio4
Chr10	16170306	bio15,bio3,bio4
Chr10	16170310	bio15,bio3,bio4
Chr10	16170441	bio3
Chr10	16170471	bio3
Chr10	16170528	bio3
Chr10	16170574	bio3
Chr10	16170576	bio3
Chr10	16170616	bio3
Chr10	16170663	bio3
Chr10	16177989	bio4
Chr10	16178011	bio14,bio15,bio3,bio4
Chr10	16178016	bio14,bio15,bio3,bio4
Chr10	16178046	bio3,bio4
Chr10	16178137	bio3,bio4
Chr10	16178141	bio3,bio4
Chr10	16178151	bio3,bio4
Chr10	16178159	bio3,bio4
Chr10	16178174	bio3,bio4
Chr10	16178195	bio3,bio4
Chr10	16178200	bio3,bio4
Chr10	16178209	bio3,bio4
Chr10	16178211	bio3,bio4
Chr10	16178221	bio3,bio4
Chr10	16178224	bio3,bio4
Chr10	16178237	bio3,bio4
Chr10	16178251	bio3,bio4
Chr10	16178252	bio3,bio4
Chr10	16178270	bio4
Chr10	16178290	bio4
Chr10	16178294	bio4
Chr10	16178308	bio4
Chr10	16178312	bio3,bio4
Chr10	16178313	bio4
Chr10	16178327	bio3,bio4
Chr10	16178329	bio3,bio4
Chr10	16178332	bio3,bio4
Chr10	16178336	bio15,bio4
Chr10	16178337	bio15,bio4
Chr10	16178355	bio15,bio4
Chr10	16178364	bio15,bio4
Chr10	16178373	bio15,bio3,bio4
Chr10	16178382	bio15,bio3,bio4
Chr10	16178439	bio15,bio4
Chr10	16178445	bio15,bio3,bio4
Chr10	16178469	bio15,bio3,bio4
Chr10	16183318	bio3,bio4
Chr10	16183336	bio3,bio4
Chr10	16183342	bio3,bio4
Chr10	16183372	bio3,bio4
Chr10	16183380	bio3,bio4
Chr10	16183429	bio3
Chr10	16183705	bio3,bio4
Chr10	16183722	bio3,bio4
Chr10	16192389	bio4
Chr10	16192631	bio3,bio4
Chr10	16214307	bio3,bio4
Chr10	16218488	bio4
Chr10	16225581	bio3,bio4
Chr10	16225624	bio3,bio4
Chr10	16225696	bio3,bio4
Chr10	16225754	bio4
Chr10	16225757	bio3,bio4
Chr10	16225851	bio3,bio4
Chr10	16225915	bio3,bio4
Chr10	16225952	bio3,bio4
Chr10	16225970	bio3,bio4
Chr10	16226033	bio3,bio4
Chr10	16226062	bio3,bio4
Chr10	16226069	bio3,bio4
Chr10	16226084	bio3,bio4
Chr10	16226159	bio3,bio4
Chr10	16226191	bio4
Chr10	16234756	bio3,bio4
Chr10	16234818	bio3,bio4
Chr10	16234863	bio3,bio4
Chr10	16234903	bio3,bio4
Chr10	16234910	bio3,bio4
Chr10	16234931	bio3,bio4
Chr10	16234935	bio3,bio4
Chr10	16234938	bio3,bio4
Chr10	16235025	bio4
Chr10	16235059	bio3,bio4
Chr10	16235062	bio3,bio4
Chr10	16235070	bio3,bio4
Chr10	16235076	bio3,bio4
Chr10	16244770	bio10,bio15,bio4,bio8
Chr10	16244831	bio2,bio3,bio4
Chr10	16244935	bio3,bio4
Chr10	16245026	bio3,bio4
Chr10	16245038	bio3,bio4
Chr10	16245042	bio3,bio4
Chr10	16245067	bio3,bio4
Chr10	16245077	bio3,bio4
Chr10	16245082	bio3,bio4
Chr10	16245141	bio3,bio4
Chr10	16265592	bio15
Chr10	16465945	bio3,bio4
Chr10	16465956	bio4
Chr10	16465971	bio4
Chr10	16465972	bio4
Chr10	16466002	bio4
Chr10	16466024	bio4
Chr10	16466081	bio4
Chr10	16466089	bio4
[truncated: 12,939 more rows]

## Sheet: TableS8
Table S8 Significant variants associated with environmental variables identified by RDA
chrom	pos	RDAaxis	value
Chr1	39685	RDA4	0.0454369
Chr1	39720	RDA4	0.0419113
Chr1	132637	RDA5	-0.0316546
Chr1	922332	RDA5	-0.0317466
Chr1	922335	RDA5	-0.0317466
Chr1	950040	RDA4	-0.0426081
Chr1	950057	RDA4	-0.0416568
Chr1	950066	RDA4	-0.0380902
Chr1	950076	RDA4	-0.0454631
Chr1	950078	RDA4	-0.0454631
Chr1	950084	RDA4	-0.0413861
Chr1	950085	RDA4	-0.0413861
Chr1	1073400	RDA4	0.0335132
Chr1	2392073	RDA5	-0.0403445
Chr1	2392163	RDA5	-0.0314911
Chr1	2392168	RDA5	-0.0354383
Chr1	3341962	RDA3	-0.0397915
Chr1	3342089	RDA3	-0.0378773
Chr1	4422685	RDA5	0.03676
Chr1	4491797	RDA4	0.0355776
Chr1	4491813	RDA4	0.0346128
Chr1	4491815	RDA4	0.0346128
Chr1	4491830	RDA4	0.033785
Chr1	4495134	RDA4	-0.0318367
Chr1	4515300	RDA4	-0.0375549
Chr1	4515350	RDA4	0.0445534
Chr1	4515547	RDA4	0.0445115
Chr1	4539645	RDA4	0.043889
Chr1	4539652	RDA4	0.0395414
Chr1	4544430	RDA4	0.0395414
Chr1	4544433	RDA4	0.0416835
Chr1	4544746	RDA4	0.0395414
Chr1	4554749	RDA4	0.0386466
Chr1	4554848	RDA4	0.0386466
Chr1	4585265	RDA4	0.0440299
Chr1	4589515	RDA4	0.04331
Chr1	4591238	RDA4	0.039725
Chr1	4597964	RDA4	-0.0360756
Chr1	4598238	RDA4	0.0338986
Chr1	4614526	RDA4	0.0372655
Chr1	4741816	RDA4	0.0376048
Chr1	4742088	RDA4	0.0375678
Chr1	4762714	RDA4	0.0346983
Chr1	4762721	RDA4	0.0346983
Chr1	4762755	RDA4	0.0341422
Chr1	4762764	RDA4	0.0341422
Chr1	4762795	RDA4	0.0341422
Chr1	4762821	RDA4	-0.034321
Chr1	4762878	RDA4	0.034321
Chr1	4762910	RDA4	-0.034321
Chr1	4763069	RDA4	0.0396356
Chr1	4764099	RDA4	0.034321
Chr1	4764215	RDA4	0.034321
Chr1	4764248	RDA4	0.0363832
Chr1	4770235	RDA4	0.0377015
Chr1	4770286	RDA4	0.0386803
Chr1	4770287	RDA4	0.0346073
Chr1	4771289	RDA4	0.0345028
Chr1	4776393	RDA4	0.0368062
Chr1	4776458	RDA4	0.0359547
Chr1	4783056	RDA4	0.0363832
Chr1	4794331	RDA4	0.0363832
Chr1	4794555	RDA4	-0.0343784
Chr1	4819181	RDA4	-0.0347536
Chr1	4823193	RDA4	-0.0347536
Chr1	4823217	RDA4	0.0426152
Chr1	4823318	RDA4	0.0393554
Chr1	4823929	RDA4	-0.0362812
Chr1	4824063	RDA4	-0.0347536
Chr1	4824087	RDA4	0.0426152
Chr1	4827267	RDA4	-0.0336787
Chr1	4836342	RDA4	0.0422406
Chr1	4841111	RDA4	0.0429693
Chr1	4852401	RDA4	-0.0344621
Chr1	4879847	RDA4	-0.0360732
Chr1	4890567	RDA4	0.0428499
Chr1	4903342	RDA4	0.0411378
Chr1	4908756	RDA4	0.0417067
Chr1	4909164	RDA4	0.0461935
Chr1	4920773	RDA4	0.0437377
Chr1	4928449	RDA4	0.0437377
Chr1	4928536	RDA4	0.0395806
Chr1	4934191	RDA4	0.0446022
Chr1	4942676	RDA4	0.0435362
Chr1	4943643	RDA4	0.0437377
Chr1	4952880	RDA4	0.0400363
Chr1	4952881	RDA4	0.0400363
Chr1	4964061	RDA4	0.0449257
Chr1	4967021	RDA4	0.0462087
Chr1	4983730	RDA4	0.0335691
Chr1	4983787	RDA4	-0.0335691
Chr1	4992575	RDA4	-0.0420969
Chr1	4992576	RDA4	0.0420969
Chr1	5006895	RDA4	0.0445483
Chr1	5008730	RDA4	0.0372279
Chr1	5011056	RDA4	0.0372231
Chr1	5011090	RDA4	0.0368974
Chr1	5011201	RDA4	0.0338337
Chr1	5011215	RDA4	-0.0338337
Chr1	5011394	RDA4	0.0379248
Chr1	5022701	RDA4	-0.0337393
Chr1	5031839	RDA4	0.0396861
Chr1	5031898	RDA4	0.0396861
Chr1	5047340	RDA4	0.0353443
Chr1	5047389	RDA4	-0.0460482
Chr1	5055796	RDA4	0.0424486
Chr1	5060647	RDA4	0.0341332
Chr1	5060651	RDA4	0.0341332
Chr1	5070853	RDA4	0.0398915
Chr1	5071045	RDA4	0.0398915
Chr1	5071187	RDA4	0.0430431
Chr1	5071206	RDA4	-0.0333291
Chr1	5087223	RDA4	0.0335891
Chr1	5087251	RDA4	0.0368636
Chr1	5087253	RDA4	0.0368636
Chr1	5087309	RDA4	0.0396523
Chr1	5087422	RDA4	-0.0330579
Chr1	6127726	RDA3	0.0380164
Chr1	6129951	RDA5	0.0337031
Chr1	6712234	RDA2	0.0506
Chr1	7244117	RDA3	0.0459929
Chr1	7250593	RDA3	0.0397748
Chr1	7250768	RDA3	0.0382406
Chr1	7272383	RDA3	0.0372915
Chr1	7272384	RDA3	0.0372915
Chr1	7354469	RDA3	-0.0369562
Chr1	8371120	RDA5	-0.0326234
Chr1	8371126	RDA5	-0.0317946
Chr1	8371135	RDA5	-0.0388012
Chr1	8371154	RDA5	-0.0411025
Chr1	8371156	RDA5	-0.040797
Chr1	8682550	RDA4	0.0363785
Chr1	8682628	RDA4	-0.0327583
Chr1	8695222	RDA5	-0.0333521
Chr1	9730066	RDA5	0.0322825
Chr1	10083569	RDA4	-0.031986
Chr1	10090046	RDA4	-0.0325195
Chr1	10090103	RDA4	-0.0389044
Chr1	10273775	RDA4	-0.035611
Chr1	10273788	RDA4	0.035611
Chr1	10407907	RDA4	0.0450049
Chr1	10699111	RDA3	0.0375834
Chr1	11468171	RDA4	-0.0423159
Chr1	11468178	RDA4	-0.0362587
Chr1	11919798	RDA5	0.0343537
Chr1	12680432	RDA5	-0.0334383
Chr1	12680436	RDA5	-0.0321087
Chr1	12714682	RDA5	0.0328417
Chr1	13245975	RDA4	0.0356988
Chr1	13245976	RDA4	-0.0356988
Chr1	13774974	RDA4	0.0352793
Chr1	13774988	RDA4	0.0366251
Chr1	14203919	RDA4	-0.0319116
Chr1	14204065	RDA5	-0.0310271
Chr1	14204068	RDA4	-0.0351117
Chr1	14916518	RDA4	-0.0334535
Chr1	14932204	RDA3	0.0372883
Chr1	15066344	RDA3	0.0429879
Chr1	15066540	RDA3	-0.03861
Chr1	15066569	RDA3	0.0380679
Chr1	15066587	RDA3	0.0380671
Chr1	15066636	RDA3	-0.0376345
Chr1	15066659	RDA3	-0.0382484
Chr1	15066662	RDA3	0.037335
Chr1	15066678	RDA3	0.0388383
Chr1	15066833	RDA3	0.0376118
Chr1	15091172	RDA3	0.0378473
Chr1	15091218	RDA3	0.0418006
Chr1	15091233	RDA3	-0.039398
Chr1	15091248	RDA3	-0.039398
Chr1	15091262	RDA3	-0.0380794
Chr1	15091272	RDA3	-0.0380794
Chr1	15131676	RDA3	0.0396814
Chr1	16283341	RDA4	-0.0365575
Chr1	16448756	RDA3	-0.0466703
Chr1	16451602	RDA3	-0.0370053
Chr1	16460382	RDA3	0.0380201
Chr1	17177697	RDA4	0.0382073
Chr1	17183220	RDA5	-0.033437
Chr1	17183230	RDA5	-0.0320655
Chr1	17183273	RDA5	0.0321485
Chr1	17313528	RDA4	0.0359052
Chr1	17397597	RDA4	0.034178
Chr1	17397599	RDA4	0.0344681
Chr1	17397626	RDA4	0.0356504
Chr1	17853529	RDA3	0.0400187
Chr1	18316265	RDA5	-0.032761
Chr1	18316272	RDA5	-0.032761
Chr1	18830224	RDA4	-0.0318988
Chr1	18875561	RDA5	-0.032765
Chr1	18875571	RDA5	-0.0316735
Chr1	19018609	RDA4	0.0340483
Chr1	19107812	RDA4	-0.0403635
Chr1	19107828	RDA4	-0.0394209
Chr1	19202628	RDA4	-0.0357324
Chr1	19202634	RDA4	-0.0363784
Chr1	19202756	RDA4	-0.0328873
Chr1	20226295	RDA5	0.0317351
Chr1	20499249	RDA4	-0.0497544
Chr1	20499273	RDA4	0.0504109
Chr1	20499277	RDA4	-0.0471043
Chr1	20499323	RDA4	0.0630583
Chr1	20499408	RDA4	-0.0468025
Chr1	20499416	RDA4	0.0404079
Chr1	20499418	RDA4	0.0408858
Chr1	20845800	RDA4	-0.0318334
Chr1	20970086	RDA5	0.0328415
Chr1	21089662	RDA4	-0.036833
Chr1	21089671	RDA4	-0.0395155
Chr1	21089673	RDA4	-0.0395155
Chr1	21442336	RDA4	-0.0332411
Chr1	21442346	RDA4	-0.0360109
Chr1	21442350	RDA4	-0.0366367
Chr1	21492894	RDA4	0.0340892
Chr1	21492895	RDA4	0.0340892
Chr1	21690245	RDA4	0.0341747
Chr1	21891429	RDA4	0.0348545
Chr1	21891440	RDA4	-0.0335552
Chr1	21891441	RDA4	-0.0335552
Chr1	21891460	RDA4	-0.0326048
Chr1	22258689	RDA5	-0.0352084
Chr1	23246242	RDA4	0.034054
Chr1	23323078	RDA4	-0.0327691
Chr1	24001773	RDA4	0.0650585
Chr1	24001786	RDA4	0.0454201
Chr1	24304416	RDA3	-0.0446573
Chr1	24941712	RDA3	-0.0421667
Chr1	25058972	RDA4	0.0392616
Chr1	25323467	RDA5	0.0332773
Chr1	25323477	RDA5	0.0339092
Chr1	25323535	RDA3	0.0405012
Chr1	25323548	RDA3	0.0383762
Chr1	25550495	RDA4	0.0352895
Chr1	25974327	RDA4	0.0338389
Chr1	26160775	RDA4	0.037072
Chr1	26160808	RDA4	0.0363086
Chr1	26402934	RDA4	0.0365685
Chr1	26402936	RDA4	0.0365685
Chr1	26402942	RDA4	0.0360682
Chr1	27495847	RDA3	-0.040037
Chr1	27503929	RDA3	-0.0371037
Chr1	28090647	RDA4	0.034805
Chr1	28090652	RDA4	0.0339477
Chr1	28090662	RDA4	0.0375196
Chr1	28090668	RDA4	0.0396931
Chr1	28090684	RDA4	0.0379196
Chr1	28202128	RDA5	0.0316142
Chr1	28942139	RDA4	0.0354734
Chr1	28942157	RDA4	0.039606
Chr1	28942162	RDA4	0.0399703
Chr1	28942167	RDA4	0.0406362
Chr1	28942179	RDA4	0.0412454
Chr1	28942184	RDA4	0.0412454
Chr1	28942193	RDA4	0.0407096
Chr1	29547496	RDA4	0.038402
Chr1	29682076	RDA4	0.036446
Chr1	30006632	RDA5	0.035857
Chr1	30838686	RDA4	0.0350035
Chr1	30915789	RDA4	-0.0340745
Chr1	32190893	RDA4	0.0344637
Chr1	32560375	RDA5	-0.0339405
Chr1	33471928	RDA4	0.0340528
Chr1	33471929	RDA4	0.0340528
Chr1	33834959	RDA4	-0.0375806
Chr1	34008689	RDA5	-0.0323257
Chr1	34037438	RDA5	-0.0344983
Chr1	34635325	RDA4	0.0361634
Chr1	34635345	RDA4	0.0382078
Chr1	34635351	RDA4	0.0357022
Chr1	34862144	RDA2	-0.0484978
Chr1	34862157	RDA2	-0.0501881
Chr1	34919185	RDA4	0.0337894
Chr1	34919841	RDA5	0.0363422
Chr1	35014949	RDA4	0.0378935
Chr1	35353546	RDA4	0.0339355
Chr1	35605833	RDA5	0.0323363
Chr1	35724129	RDA5	-0.0311675
Chr1	35724132	RDA5	-0.0311675
Chr1	36389884	RDA5	-0.0309096
Chr1	36807477	RDA5	0.0322595
Chr1	37587462	RDA5	-0.0335256
Chr1	37795616	RDA5	0.0334291
Chr1	38146639	RDA4	0.0347561
Chr1	38673390	RDA3	0.0383998
Chr1	40281852	RDA5	-0.0312029
Chr1	40281865	RDA5	-0.0309299
Chr1	40282009	RDA4	-0.0347743
Chr1	40740876	RDA4	-0.0332869
Chr1	41002312	RDA4	0.0356988
Chr1	41002334	RDA4	0.0356988
Chr1	41059780	RDA4	0.0351419
Chr1	41102735	RDA5	-0.0388909
Chr1	41641228	RDA5	-0.0341226
Chr1	41879516	RDA4	0.0366352
Chr1	43154550	RDA4	-0.03518
Chr1	44154612	RDA3	0.0387317
Chr1	44154676	RDA3	0.0387317
Chr1	44154769	RDA3	-0.0387317
Chr1	44154776	RDA3	0.0387317
Chr1	44154826	RDA3	-0.0387317
Chr1	44362688	RDA4	-0.0403411
Chr1	44362694	RDA4	-0.0406947
Chr1	44412801	RDA2	0.0548834
Chr1	44415367	RDA4	-0.0336621
Chr1	44877098	RDA5	0.0319281
Chr1	45280636	RDA4	0.0390587
Chr1	45314770	RDA4	-0.0325237
Chr1	45341193	RDA4	-0.0317282
Chr1	45668346	RDA4	0.0358029
Chr1	45735298	RDA3	0.0472206
Chr1	47077136	RDA5	-0.0313251
Chr1	47213000	RDA3	-0.0420621
Chr1	47727919	RDA4	0.0382303
Chr1	47727932	RDA4	0.0386253
Chr1	47727949	RDA4	0.0419558
Chr1	48851340	RDA5	-0.0369758
Chr1	49490818	RDA4	-0.0385025
Chr1	49490835	RDA4	-0.0350018
Chr1	49490848	RDA4	-0.0333862
Chr1	49490864	RDA4	-0.0426025
Chr1	49490876	RDA4	-0.043166
Chr1	49490878	RDA4	-0.0434627
Chr1	49712184	RDA4	0.0342842
Chr2	469010	RDA4	-0.0379257
Chr2	469018	RDA4	-0.0376453
Chr2	469024	RDA4	0.0412704
Chr2	469034	RDA4	-0.0364335
Chr2	651181	RDA5	0.0321886
Chr2	651250	RDA5	0.0335197
Chr2	651290	RDA5	0.0329871
Chr2	651291	RDA5	0.0329871
Chr2	651339	RDA5	0.0367875
Chr2	651341	RDA5	-0.0361005
Chr2	651386	RDA5	0.0350782
Chr2	790863	RDA4	0.0467369
Chr2	790875	RDA4	0.0416369
Chr2	815290	RDA4	0.0363874
Chr2	1336786	RDA4	0.0385711
Chr2	1336857	RDA4	0.035041
Chr2	1337147	RDA4	0.0387022
Chr2	1337181	RDA4	0.0346384
Chr2	1337229	RDA4	0.0364914
Chr2	2600143	RDA4	-0.0335618
Chr2	5357959	RDA4	-0.0371391
Chr2	5440320	RDA4	0.0405466
Chr2	5440329	RDA4	-0.0382651
Chr2	5595133	RDA3	0.0384758
Chr2	5595216	RDA3	0.0416334
Chr2	5630979	RDA4	-0.0334674
Chr2	5772287	RDA4	0.0379668
Chr2	5777484	RDA5	-0.0373776
Chr2	5777693	RDA4	0.0350125
Chr2	5804760	RDA5	-0.0338715
Chr2	6105601	RDA4	-0.033906
Chr2	6105651	RDA4	-0.0371369
Chr2	6148181	RDA4	-0.033906
Chr2	6223060	RDA4	-0.033906
Chr2	6232660	RDA4	-0.033906
Chr2	6234142	RDA4	0.0348304
Chr2	6293405	RDA4	-0.033906
Chr2	6293696	RDA4	-0.033906
Chr2	6293802	RDA4	-0.0382575
Chr2	6294844	RDA4	-0.0393318
Chr2	6295052	RDA4	-0.033906
Chr2	6295253	RDA4	-0.033906
Chr2	6303134	RDA4	-0.033906
Chr2	6303163	RDA4	-0.033906
Chr2	6314280	RDA4	-0.0328338
Chr2	6314289	RDA4	-0.0328338
Chr2	6314393	RDA4	-0.033906
Chr2	6370104	RDA4	-0.033906
Chr2	6372723	RDA4	-0.0321093
Chr2	6377268	RDA4	-0.0341869
Chr2	6377329	RDA4	-0.033906
Chr2	6452662	RDA4	0.0370281
Chr2	6452783	RDA4	0.0350264
Chr2	6469538	RDA4	-0.0322541
Chr2	6633955	RDA4	-0.0338177
Chr2	6714110	RDA4	-0.0338177
Chr2	7415408	RDA5	-0.0339414
Chr2	7415421	RDA5	-0.0317052
Chr2	7614679	RDA4	-0.0339742
Chr2	7614828	RDA4	-0.0352141
Chr2	7615909	RDA4	-0.0342014
Chr2	7617309	RDA4	-0.0341647
Chr2	7628751	RDA4	-0.0364038
Chr2	7638654	RDA4	-0.0329197
Chr2	7655382	RDA4	-0.0329197
Chr2	7693990	RDA4	-0.032763
Chr2	7936385	RDA5	-0.0352021
Chr2	7936403	RDA5	-0.0329917
Chr2	7936406	RDA5	-0.0329917
Chr2	7942939	RDA4	-0.0317152
Chr2	8152111	RDA4	0.0412919
Chr2	8359083	RDA4	0.0339898
Chr2	9036364	RDA4	-0.0339353
Chr2	9036376	RDA4	-0.0339353
Chr2	9074883	RDA4	-0.0339353
Chr2	9095906	RDA4	-0.0345225
Chr2	9096003	RDA4	-0.0345225
Chr2	9096324	RDA4	-0.0371532
Chr2	9096337	RDA4	-0.0377649
Chr2	9104580	RDA4	-0.0345225
Chr2	9110340	RDA4	-0.0343148
Chr2	9147892	RDA4	-0.032627
Chr2	9152990	RDA4	-0.0338794
Chr2	9153202	RDA4	-0.0325547
Chr2	9153264	RDA4	-0.0336657
Chr2	9153270	RDA4	-0.0336657
Chr2	9153288	RDA4	-0.0330386
Chr2	9153293	RDA4	-0.0339684
Chr2	9153332	RDA4	-0.0320786
Chr2	9158845	RDA4	-0.0345225
Chr2	9158910	RDA4	-0.0325547
Chr2	9158968	RDA4	-0.0345225
Chr2	9162246	RDA4	-0.0345225
Chr2	9171569	RDA4	-0.032978
Chr2	9171934	RDA4	-0.0367646
Chr2	9176184	RDA4	-0.0326523
Chr2	9176330	RDA4	-0.0325791
Chr2	9176379	RDA4	-0.0325791
Chr2	9188610	RDA4	-0.0325547
Chr2	9195574	RDA4	-0.0339309
Chr2	9195629	RDA4	-0.0345225
Chr2	9195693	RDA4	-0.0345225
Chr2	9195694	RDA4	-0.0345225
Chr2	9195801	RDA4	-0.0345225
Chr2	9195927	RDA4	-0.0334392
Chr2	9196000	RDA4	-0.0351375
Chr2	9197927	RDA4	-0.0345225
Chr2	9197965	RDA4	-0.0345225
Chr2	9197979	RDA4	-0.0345225
Chr2	9198004	RDA4	-0.0345225
Chr2	9198015	RDA4	-0.0345225
Chr2	9198018	RDA4	-0.0345225
Chr2	9198028	RDA4	-0.0345225
Chr2	9198034	RDA4	-0.0345225
Chr2	9198052	RDA4	-0.0345225
Chr2	9198057	RDA4	-0.0345225
Chr2	9198099	RDA4	-0.0345225
Chr2	9198110	RDA4	-0.0345225
Chr2	9198194	RDA4	-0.0345225
Chr2	9198219	RDA4	-0.0345225
Chr2	9198239	RDA4	-0.0345225
Chr2	9198302	RDA4	-0.0371873
Chr2	9198324	RDA4	-0.0404093
Chr2	9198339	RDA4	-0.0393628
Chr2	9198386	RDA4	-0.0365307
Chr2	9198402	RDA4	-0.0354056
Chr2	9198758	RDA4	-0.0324046
Chr2	9198794	RDA4	-0.0324125
Chr2	9198928	RDA4	-0.0336116
Chr2	9205075	RDA4	-0.0325791
Chr2	9205087	RDA4	-0.0325791
Chr2	9205104	RDA4	-0.0325791
Chr2	9205145	RDA4	-0.0325791
Chr2	9205153	RDA4	-0.0325791
Chr2	9205189	RDA4	-0.0323036
Chr2	9205195	RDA4	-0.0323036
Chr2	9205208	RDA4	-0.0323036
Chr2	9205210	RDA4	-0.0345225
Chr2	9205213	RDA4	-0.0345225
Chr2	9205243	RDA4	-0.0345225
Chr2	9205335	RDA4	-0.0329755
Chr2	9205336	RDA4	-0.0329755
Chr2	9205341	RDA4	-0.0329755
Chr2	9205363	RDA4	-0.0346633
Chr2	9205373	RDA4	-0.0341462
Chr2	9205401	RDA4	-0.0318114
Chr2	9206213	RDA4	-0.0325791
Chr2	9206214	RDA4	-0.0325791
Chr2	9206222	RDA4	-0.032727
Chr2	9206256	RDA4	-0.0325791
Chr2	9206262	RDA4	-0.0325791
Chr2	9206263	RDA4	-0.0325791
Chr2	9206388	RDA4	-0.0325791
Chr2	9206426	RDA4	-0.0325791
Chr2	9232293	RDA4	0.0363649
Chr2	9232305	RDA4	0.0344869
Chr2	9232362	RDA4	0.0360418
Chr2	9232497	RDA4	-0.0345225
Chr2	9232605	RDA4	-0.0337125
Chr2	9232654	RDA4	-0.0345225
Chr2	9232661	RDA4	0.0348339
Chr2	9232675	RDA4	-0.0345225
Chr2	9232697	RDA4	-0.0345225
Chr2	9244739	RDA5	0.0318069
Chr2	9244756	RDA4	-0.0339144
Chr2	9244763	RDA4	-0.0339144
Chr2	9244770	RDA4	-0.0339264
Chr2	9244780	RDA4	-0.0339144
Chr2	9244799	RDA4	-0.0335279
Chr2	9244834	RDA4	-0.0335427
Chr2	9244837	RDA4	-0.0335427
Chr2	9244843	RDA4	-0.0335427
Chr2	9244919	RDA4	-0.0345225
Chr2	9279876	RDA4	-0.0325791
Chr2	9284474	RDA4	-0.0343887
Chr2	9284505	RDA4	-0.0328996
Chr2	9284513	RDA4	-0.0328996
Chr2	9285093	RDA4	-0.0359091
Chr2	9285144	RDA4	-0.0362986
Chr2	9305741	RDA4	-0.0377853
Chr2	9476268	RDA4	-0.032203
Chr2	9476380	RDA4	-0.0348379
Chr2	9476470	RDA4	-0.0345225
Chr2	9476515	RDA4	-0.0345225
Chr2	9476574	RDA4	-0.0345225
Chr2	9476699	RDA4	-0.0345225
Chr2	9476766	RDA4	-0.0341735
Chr2	9480169	RDA4	-0.0345225
Chr2	9480231	RDA4	-0.0345225
Chr2	9480242	RDA4	-0.0345225
Chr2	9480267	RDA4	-0.0345225
Chr2	9480301	RDA4	-0.0345225
Chr2	9480316	RDA4	-0.0345225
Chr2	9480329	RDA4	-0.0345225
Chr2	9480336	RDA4	-0.0345225
Chr2	9480466	RDA4	-0.0345225
Chr2	9480503	RDA4	-0.0345225
Chr2	9505923	RDA4	-0.0326678
Chr2	9505930	RDA4	-0.0326678
Chr2	9506019	RDA4	-0.0326678
Chr2	9506035	RDA4	-0.0326678
Chr2	9506042	RDA4	-0.0326678
Chr2	9539685	RDA4	-0.0349283
Chr2	9571839	RDA4	-0.0345225
Chr2	9571903	RDA4	-0.0345225
Chr2	9572037	RDA4	-0.0345225
Chr2	9582061	RDA4	-0.0340244
Chr2	9582074	RDA4	-0.0392354
Chr2	9582078	RDA4	-0.0404208
Chr2	9582081	RDA4	-0.0455944
Chr2	9582088	RDA4	-0.0358562
Chr2	9582187	RDA4	-0.0334285
Chr2	9582246	RDA4	-0.0349284
Chr2	9582257	RDA4	-0.0345225
Chr2	9582258	RDA4	-0.0345225
Chr2	9582282	RDA4	-0.0345225
Chr2	9582306	RDA4	-0.0345225
Chr2	9582319	RDA4	-0.0345225
Chr2	9582320	RDA4	-0.0345225
Chr2	9582331	RDA4	-0.0345225
Chr2	9582376	RDA4	-0.0345225
Chr2	9582379	RDA4	-0.0345225
Chr2	9582408	RDA4	-0.0345225
Chr2	9582429	RDA4	-0.0345225
Chr2	9582462	RDA4	-0.0345225
Chr2	9582496	RDA4	-0.0345225
Chr2	9582545	RDA4	-0.0354275
Chr2	9582636	RDA4	-0.0334088
Chr2	9582659	RDA4	-0.03327
Chr2	9582660	RDA4	-0.03327
Chr2	9582664	RDA4	-0.03327
Chr2	9609125	RDA4	-0.0345225
Chr2	9609192	RDA4	-0.0345225
Chr2	9609281	RDA4	-0.0345225
Chr2	9609378	RDA4	-0.0345225
Chr2	9609412	RDA4	-0.0345225
Chr2	9613140	RDA4	-0.0343747
Chr2	9624260	RDA4	-0.0345225
Chr2	9624335	RDA4	-0.0345225
Chr2	9624363	RDA4	-0.0349274
Chr2	9624392	RDA4	-0.0340718
Chr2	9624416	RDA4	-0.0326787
Chr2	9651359	RDA4	-0.0323889
Chr2	9651363	RDA4	-0.0323889
Chr2	9651368	RDA4	-0.0319724
Chr2	9651458	RDA4	-0.0345225
Chr2	9651596	RDA4	-0.0345225
Chr2	9651699	RDA4	-0.0345225
Chr2	9651743	RDA4	-0.0345225
Chr2	9651824	RDA4	-0.0335043
Chr2	9651856	RDA4	0.0342974
Chr2	9651879	RDA4	-0.0386366
Chr2	9651883	RDA4	-0.0386366
Chr2	9651903	RDA4	0.0344706
Chr2	9653157	RDA4	-0.036816
Chr2	9653168	RDA4	-0.0345225
Chr2	9653308	RDA4	-0.0343698
Chr2	9653779	RDA4	-0.0345529
Chr2	9653804	RDA4	-0.0385215
Chr2	9653843	RDA4	-0.0360863
Chr2	9653844	RDA4	-0.0360863
Chr2	9653944	RDA4	-0.0345225
Chr2	9654031	RDA4	-0.0345225
Chr2	9695192	RDA4	-0.0316928
Chr2	9695198	RDA4	-0.0356158
Chr2	9695202	RDA4	-0.0349196
Chr2	9695203	RDA4	-0.0349519
Chr2	9710736	RDA4	-0.0331792
Chr2	9710835	RDA4	-0.0381737
Chr2	9710844	RDA4	-0.0381737
Chr2	9710850	RDA4	-0.0356976
Chr2	9710855	RDA4	-0.0380036
Chr2	9710868	RDA4	-0.0380036
Chr2	9710913	RDA4	-0.0348274
Chr2	9710924	RDA4	-0.0348274
Chr2	9710937	RDA4	-0.0348274
Chr2	9711068	RDA4	-0.0345225
Chr2	9711090	RDA4	-0.0345126
Chr2	9711138	RDA4	-0.034689
Chr2	9711153	RDA4	-0.034689
Chr2	9711180	RDA4	-0.0345225
Chr2	9711181	RDA4	-0.0345225
Chr2	9711183	RDA4	-0.0345225
Chr2	9711233	RDA4	-0.0326179
Chr2	9711234	RDA4	-0.0326179
Chr2	9717710	RDA4	-0.0345225
Chr2	9717737	RDA4	-0.0345225
Chr2	9814068	RDA4	-0.0322861
Chr2	9822466	RDA4	-0.0345225
Chr2	9822744	RDA4	-0.0345225
Chr2	9822804	RDA4	-0.0345225
Chr2	9822807	RDA4	-0.0345225
Chr2	9824061	RDA4	-0.0355607
Chr2	9824074	RDA4	-0.0355607
Chr2	9824101	RDA4	-0.0362488
Chr2	9824142	RDA4	-0.0353521
Chr2	9824151	RDA4	-0.0334405
Chr2	9824180	RDA4	-0.0336026
Chr2	9825393	RDA4	-0.0316762
Chr2	9881476	RDA4	-0.0386525
Chr2	9881482	RDA4	-0.033876
Chr2	9893633	RDA4	-0.0343356
Chr2	9893647	RDA4	-0.0348383
Chr2	9899315	RDA4	-0.0325033
Chr2	9899359	RDA4	-0.0346488
Chr2	9899383	RDA4	-0.0349613
Chr2	9899400	RDA4	-0.0349613
Chr2	9899451	RDA4	-0.0345225
Chr2	9899460	RDA4	-0.0345225
Chr2	9899498	RDA4	-0.0345225
Chr2	9899575	RDA4	-0.0345225
Chr2	9899576	RDA4	-0.0345225
Chr2	9899667	RDA4	-0.0345225
Chr2	9899750	RDA4	-0.0345225
Chr2	9899764	RDA4	-0.0345225
Chr2	9899769	RDA4	-0.0345225
Chr2	9899773	RDA4	-0.0345225
Chr2	9899778	RDA4	-0.0345225
Chr2	9900138	RDA4	-0.0382204
Chr2	9907228	RDA4	-0.0345225
Chr2	9907256	RDA4	-0.0345225
Chr2	9907308	RDA4	-0.0345225
Chr2	9907309	RDA4	-0.0345225
Chr2	9907364	RDA4	-0.0345225
Chr2	9907365	RDA4	-0.0345225
Chr2	9907368	RDA4	-0.0345225
Chr2	9907429	RDA4	-0.0345225
Chr2	9907447	RDA4	-0.0333455
Chr2	9907476	RDA4	-0.033184
Chr2	9907490	RDA4	-0.0333171
Chr2	9941940	RDA4	-0.0354275
Chr2	9941954	RDA4	-0.0345225
Chr2	9942027	RDA4	-0.0325547
Chr2	9942087	RDA4	-0.0345225
Chr2	9942095	RDA4	-0.0345225
Chr2	9942097	RDA4	-0.0345225
Chr2	9942117	RDA4	-0.0345225
Chr2	9942119	RDA4	-0.0345225
Chr2	9942193	RDA4	-0.0320608
Chr2	9942266	RDA4	-0.0342017
Chr2	9957973	RDA4	-0.0345225
Chr2	9958010	RDA4	-0.0345225
Chr2	9958046	RDA4	-0.0345225
Chr2	9958078	RDA4	-0.0345225
Chr2	9958088	RDA4	-0.0345225
Chr2	9958102	RDA4	-0.0345225
Chr2	9958140	RDA4	-0.0366877
Chr2	9978976	RDA5	0.0335849
Chr2	9986747	RDA4	-0.0335775
Chr2	9986871	RDA4	-0.0345225
Chr2	9986876	RDA4	-0.0345225
Chr2	9986922	RDA4	-0.0337526
Chr2	9986935	RDA4	-0.0363897
Chr2	9989969	RDA4	-0.0325791
Chr2	9989975	RDA4	-0.0325791
Chr2	10101337	RDA3	-0.0368906
Chr2	10116041	RDA4	-0.0325547
Chr2	10116082	RDA4	-0.0325547
Chr2	10116110	RDA4	-0.0325547
Chr2	10116113	RDA4	-0.0325547
Chr2	10116153	RDA4	-0.0325547
Chr2	10116161	RDA4	-0.0325547
Chr2	10116194	RDA4	-0.0325547
Chr2	10116199	RDA4	-0.0325547
Chr2	10145308	RDA4	-0.0325547
Chr2	10145845	RDA4	-0.0341399
Chr2	10145854	RDA4	-0.0341399
Chr2	10145861	RDA4	-0.0352378
Chr2	10145890	RDA4	-0.0344981
Chr2	10145902	RDA4	-0.0344981
Chr2	10145915	RDA4	-0.0344981
Chr2	10147182	RDA4	-0.0325547
Chr2	10147312	RDA4	-0.0325547
Chr2	10147314	RDA4	-0.0345225
Chr2	10147331	RDA4	-0.0325547
Chr2	10147391	RDA4	-0.0325547
Chr2	10147406	RDA4	-0.0325547
Chr2	10147531	RDA4	-0.034736
Chr2	10148912	RDA4	0.0418831
Chr2	10148914	RDA4	-0.0400988
Chr2	10148920	RDA4	0.0362285
Chr2	10148927	RDA4	-0.0341194
Chr2	10151195	RDA4	-0.0321538
Chr2	10151210	RDA4	-0.0321538
Chr2	10151247	RDA4	-0.0321538
Chr2	10151263	RDA4	-0.0321538
Chr2	10151299	RDA4	-0.0321538
Chr2	10151309	RDA4	-0.0321538
Chr2	10151315	RDA4	-0.0321538
Chr2	10151374	RDA4	-0.0325547
Chr2	10151391	RDA4	-0.0345225
Chr2	10151434	RDA4	-0.0325547
Chr2	10151470	RDA4	-0.0325547
Chr2	10151486	RDA4	-0.0325547
Chr2	10151496	RDA4	-0.0325547
Chr2	10151498	RDA4	-0.0325547
Chr2	10151617	RDA4	-0.0362367
Chr2	10151633	RDA4	-0.0329868
Chr2	10158413	RDA4	-0.0323107
Chr2	10158420	RDA4	-0.0321676
Chr2	10162136	RDA4	-0.0334366
Chr2	10162223	RDA4	-0.0325547
Chr2	10162263	RDA4	-0.0325547
Chr2	10162271	RDA4	-0.0325547
Chr2	10162379	RDA4	-0.0325547
Chr2	10162381	RDA4	-0.0325547
Chr2	10162426	RDA4	-0.0334014
Chr2	10162428	RDA4	-0.0334014
Chr2	10162430	RDA4	-0.0334014
Chr2	10162432	RDA4	-0.0334014
Chr2	10162457	RDA4	-0.0333258
Chr2	10162467	RDA4	-0.0317048
Chr2	10186794	RDA4	-0.031677
Chr2	10186880	RDA4	-0.0320865
Chr2	10189953	RDA4	-0.0333796
Chr2	10190008	RDA4	-0.0345225
Chr2	10190021	RDA4	-0.0325547
Chr2	10190026	RDA4	-0.0325547
Chr2	10190034	RDA4	-0.0325547
Chr2	10190060	RDA4	-0.0325547
Chr2	10190068	RDA4	-0.0325547
Chr2	10190076	RDA4	-0.0325547
Chr2	10190082	RDA4	-0.0325547
Chr2	10190089	RDA4	-0.0325547
Chr2	10190240	RDA4	-0.0337102
Chr2	10190250	RDA4	-0.0337102
Chr2	10190294	RDA4	-0.0337102
Chr2	10190300	RDA4	-0.0357497
Chr2	10190314	RDA4	0.0337102
Chr2	10190329	RDA4	-0.0354643
Chr2	10190372	RDA4	-0.0386442
Chr2	10190383	RDA4	-0.0376585
Chr2	10190388	RDA4	-0.0376585
Chr2	10190390	RDA4	-0.0331126
Chr2	10197754	RDA4	-0.0323036
Chr2	10197816	RDA4	-0.0322495
Chr2	10197837	RDA4	-0.0322495
Chr2	10197853	RDA4	-0.0325547
Chr2	10197863	RDA4	-0.0325547
Chr2	10197883	RDA4	-0.0345225
Chr2	10197886	RDA4	-0.0325547
Chr2	10197889	RDA4	-0.0325547
Chr2	10197896	RDA4	-0.0325547
Chr2	10197962	RDA4	-0.0345225
Chr2	10197980	RDA4	-0.0325547
Chr2	10198119	RDA4	-0.0345225
Chr2	10204306	RDA4	-0.0331947
Chr2	10204311	RDA4	-0.0331947
Chr2	10204314	RDA4	-0.0327014
Chr2	10204316	RDA4	-0.0327014
Chr2	10204337	RDA4	-0.0340742
Chr2	10204376	RDA4	-0.0338233
Chr2	10204380	RDA4	-0.0338233
Chr2	10204408	RDA4	-0.0334553
Chr2	10204423	RDA4	-0.0334553
Chr2	10204438	RDA4	-0.034348
Chr2	10204442	RDA4	-0.0353624
Chr2	10204452	RDA4	-0.0326455
Chr2	10204473	RDA4	-0.0329945
Chr2	10204490	RDA4	-0.0336877
Chr2	10204523	RDA4	-0.0321372
Chr2	10204526	RDA4	-0.0326525
Chr2	10225937	RDA4	-0.0325547
Chr2	10225971	RDA4	-0.0325547
Chr2	10226005	RDA4	-0.0325547
Chr2	10226008	RDA4	-0.0325547
Chr2	10226026	RDA4	-0.0325547
Chr2	10226033	RDA4	-0.0325547
Chr2	10226037	RDA4	-0.0325547
Chr2	10226063	RDA4	-0.0325547
Chr2	10226068	RDA4	-0.0325547
Chr2	10226101	RDA4	-0.0325547
Chr2	10226105	RDA4	-0.0325547
Chr2	10226119	RDA4	-0.0334067
Chr2	10226135	RDA4	-0.0325547
Chr2	10226142	RDA4	-0.0325547
Chr2	10226145	RDA4	-0.0325547
Chr2	10226158	RDA4	-0.0325547
Chr2	10226192	RDA4	-0.0342594
Chr2	10226196	RDA4	-0.0342811
Chr2	10226211	RDA4	-0.0336648
Chr2	10227986	RDA4	-0.0325547
Chr2	10228012	RDA4	-0.0325547
Chr2	10228043	RDA4	-0.0332498
Chr2	10228096	RDA4	-0.0325547
Chr2	10228108	RDA4	-0.0325547
Chr2	10228150	RDA4	-0.0325547
Chr2	10228167	RDA4	-0.0325547
Chr2	10228245	RDA4	-0.0325547
Chr2	10228330	RDA4	-0.0325547
Chr2	10228394	RDA4	-0.0316679
Chr2	10228411	RDA4	-0.0316679
Chr2	10256529	RDA4	-0.0330143
Chr2	10256577	RDA4	0.0350448
Chr2	10256620	RDA4	-0.0319772
Chr2	10256700	RDA4	-0.0333352
Chr2	10256775	RDA4	-0.0316879
Chr2	10256836	RDA4	-0.0325281
Chr2	10256937	RDA4	-0.0325547
Chr2	10256996	RDA4	-0.0325547
Chr2	10257025	RDA4	-0.0322884
Chr2	10257032	RDA4	-0.0322884
Chr2	10257111	RDA4	-0.0317984
Chr2	10277627	RDA4	-0.0353061
Chr2	10277699	RDA4	-0.0325547
Chr2	10277766	RDA4	-0.0325547
Chr2	10277772	RDA4	-0.0325547
Chr2	10277776	RDA4	-0.0325547
Chr2	10277782	RDA4	-0.0325547
Chr2	10277788	RDA4	-0.0325547
Chr2	10277822	RDA4	-0.0325547
Chr2	10277842	RDA4	-0.0325547
Chr2	10277894	RDA4	-0.0325547
Chr2	10277934	RDA4	-0.0325547
Chr2	10277966	RDA4	-0.0325547
Chr2	10277980	RDA4	-0.0325547
Chr2	10278074	RDA4	-0.0325547
Chr2	10278132	RDA4	-0.0325547
Chr2	10279990	RDA4	-0.0330648
Chr2	10280061	RDA5	0.031558
Chr2	10324517	RDA4	-0.0325547
Chr2	10324530	RDA4	-0.0325547
Chr2	10324562	RDA4	-0.0325547
Chr2	10324644	RDA4	-0.0325547
Chr2	10324786	RDA4	-0.0333098
Chr2	10324802	RDA4	-0.0333098
Chr2	10324831	RDA4	-0.0328874
Chr2	10327969	RDA4	-0.0325547
Chr2	10327994	RDA4	-0.0325547
Chr2	10328072	RDA4	-0.0325547
Chr2	10328076	RDA4	-0.0332273
Chr2	10328220	RDA4	-0.0325547
Chr2	10328240	RDA4	-0.0325547
Chr2	10328249	RDA4	-0.0325547
Chr2	10328263	RDA4	-0.0325547
Chr2	10328269	RDA4	-0.0325547
Chr2	10328276	RDA4	-0.0325547
Chr2	10328348	RDA4	-0.0329156
Chr2	10328385	RDA4	-0.0325547
Chr2	10328388	RDA4	-0.0325547
Chr2	10328400	RDA4	-0.0325547
Chr2	10328401	RDA4	-0.0325547
Chr2	10345756	RDA4	-0.0325547
Chr2	10345757	RDA4	-0.0325547
Chr2	10347950	RDA4	-0.0334014
Chr2	10347975	RDA4	-0.0325547
Chr2	10347993	RDA4	-0.0325547
Chr2	10348219	RDA4	-0.0325547
Chr2	10348246	RDA4	-0.0325547
Chr2	10348276	RDA4	-0.0325547
Chr2	10394618	RDA4	-0.0337162
Chr2	10427869	RDA4	-0.0319272
Chr2	10428469	RDA4	-0.0319272
Chr2	10428737	RDA4	-0.0319272
Chr2	10435021	RDA4	0.0369174
Chr2	10435023	RDA4	-0.0342822
Chr2	10438433	RDA4	-0.0319272
Chr2	10965435	RDA4	-0.0319984
Chr2	11095717	RDA3	0.046822
Chr2	11095724	RDA3	0.0495182
Chr2	11095741	RDA3	0.0509618
Chr2	11095751	RDA3	0.0531736
Chr2	11095808	RDA3	0.0388001
Chr2	11615634	RDA4	0.0370967
Chr2	12673511	RDA4	-0.0345072
Chr2	12853815	RDA3	-0.037689
Chr2	12853824	RDA3	0.0391627
Chr2	12853824	RDA4	-0.035081
Chr2	12853846	RDA4	-0.0530983
Chr2	12853850	RDA4	0.0354491
Chr2	12853855	RDA4	-0.05109
Chr2	12853860	RDA4	-0.0374112
Chr2	12853862	RDA4	-0.0374112
Chr2	12853884	RDA4	-0.0384866
Chr2	12853947	RDA4	-0.0366912
Chr2	12853956	RDA4	-0.0425675
Chr2	12854005	RDA4	-0.0318575
Chr2	13052863	RDA5	-0.0353393
Chr2	13052868	RDA5	-0.0330747
Chr2	13118859	RDA4	-0.0657981
Chr2	13171937	RDA4	-0.0350827
Chr2	13171998	RDA4	-0.0467815
Chr2	13172011	RDA4	-0.0498291
Chr2	13234367	RDA5	-0.0322086
Chr2	13235904	RDA5	-0.0338074
Chr2	13359090	RDA5	-0.0333705
Chr2	13495019	RDA5	-0.0350935
Chr2	13495045	RDA5	-0.0311024
Chr2	13614489	RDA3	-0.040752
Chr2	13780402	RDA4	-0.0317415
Chr2	13904516	RDA4	0.0361211
Chr2	13904595	RDA5	0.0324488
Chr2	13904603	RDA5	0.0324678
Chr2	14049002	RDA5	0.0321432
Chr2	14752888	RDA4	-0.0346672
Chr2	14909978	RDA3	0.0434541
Chr2	14909980	RDA3	0.0378903
Chr2	14909988	RDA3	-0.0379834
Chr2	15683869	RDA5	-0.0311783
Chr2	15683870	RDA5	-0.0311783
Chr2	16081152	RDA4	0.0338915
Chr2	16081386	RDA5	-0.032294
Chr2	16202589	RDA4	-0.0448206
Chr2	16203393	RDA5	-0.0359232
Chr2	16203420	RDA5	-0.0368444
Chr2	16270792	RDA4	-0.0378104
Chr2	16468697	RDA5	-0.0324131
Chr2	16683430	RDA3	0.037273
Chr2	16683531	RDA3	-0.037273
Chr2	17184237	RDA4	-0.0318475
Chr2	17321965	RDA5	-0.0319405
Chr2	17321991	RDA5	-0.0326338
Chr2	17321992	RDA5	-0.0312175
Chr2	17586068	RDA5	0.0329387
Chr2	17586074	RDA5	0.0333113
Chr2	17586086	RDA5	0.033189
Chr2	17586094	RDA5	0.036568
Chr2	18044412	RDA4	-0.038349
Chr2	18072979	RDA5	0.0342108
Chr2	18156335	RDA4	0.0466012
Chr2	18156425	RDA4	0.0641076
Chr2	18156454	RDA4	0.0607345
Chr2	18156499	RDA4	0.0550058
Chr2	18156500	RDA4	0.0550058
Chr2	18156507	RDA4	0.0572047
Chr2	18156661	RDA4	0.0425385
Chr2	18156663	RDA4	0.0425385
Chr2	18156673	RDA4	0.0345427
Chr2	18241465	RDA4	0.0431003
Chr2	18540250	RDA4	-0.0356018
Chr2	19307883	RDA5	-0.0359239
Chr2	19307895	RDA5	-0.0339262
Chr2	19307982	RDA5	0.0348613
Chr2	19307984	RDA5	0.0317626
Chr2	19333420	RDA5	-0.0308701
Chr2	19333437	RDA5	-0.0356978
Chr2	19360541	RDA5	-0.0322027
Chr2	19377627	RDA4	0.0358061
Chr2	19407643	RDA4	-0.0324657
Chr2	19407652	RDA4	-0.0339926
Chr2	19407654	RDA4	-0.0341168
Chr2	19418639	RDA4	-0.0319595
Chr2	19589510	RDA5	0.0329087
Chr2	19589520	RDA5	0.0329087
Chr2	19589645	RDA5	0.0327231
Chr2	19589824	RDA5	0.0327231
Chr2	19589904	RDA5	0.0327231
Chr2	19589915	RDA5	0.0327231
Chr2	19602750	RDA5	0.0321514
Chr2	19623719	RDA5	0.0377786
Chr2	19623801	RDA5	0.0329087
Chr2	19686854	RDA5	0.0327231
Chr2	19686876	RDA5	0.0342041
Chr2	19686899	RDA5	0.0342041
Chr2	19686972	RDA5	0.0327231
Chr2	19687325	RDA5	0.0327231
Chr2	19687338	RDA5	0.0327231
Chr2	19698819	RDA5	0.0376238
Chr2	19698885	RDA5	0.0363364
Chr2	19698990	RDA5	-0.03508
Chr2	19699027	RDA5	-0.03508
Chr2	19699075	RDA5	0.0343759
Chr2	19704883	RDA5	0.0385222
Chr2	19704886	RDA5	-0.0412817
Chr2	19704889	RDA5	-0.0357223
Chr2	19704891	RDA5	-0.0413554
Chr2	19704908	RDA5	-0.0382829
Chr2	19705274	RDA4	-0.0326996
Chr2	19705298	RDA5	-0.0343174
Chr2	19705662	RDA5	-0.0327262
Chr2	19705798	RDA5	0.0334673
Chr2	19705799	RDA5	0.0334673
Chr2	19705879	RDA5	0.0327231
Chr2	19711696	RDA5	0.0330431
Chr2	19711703	RDA5	0.0330431
Chr2	19711751	RDA5	0.0327231
Chr2	19711788	RDA5	0.0367342
Chr2	19711790	RDA5	0.0367342
Chr2	19711793	RDA5	0.0367342
Chr2	19711807	RDA5	0.0327231
Chr2	19711808	RDA5	0.0327231
Chr2	19711813	RDA5	0.0327231
Chr2	19711908	RDA5	0.0327231
Chr2	19716664	RDA4	-0.0326277
Chr2	19718328	RDA5	-0.0327231
Chr2	19718449	RDA5	-0.0327231
Chr2	19718474	RDA5	0.0327231
Chr2	19718603	RDA5	-0.0327231
Chr2	19718837	RDA5	0.0336501
Chr2	19719000	RDA5	0.0344246
Chr2	19719346	RDA5	0.0324845
Chr2	19741392	RDA4	0.0364897
Chr2	19746997	RDA5	0.0361822
Chr2	19747012	RDA5	-0.0361822
Chr2	19747093	RDA5	-0.0340135
Chr2	19747095	RDA5	0.037808
Chr2	19747207	RDA5	0.0317268
Chr2	19747213	RDA5	0.0317268
Chr2	19747216	RDA5	-0.0317268
Chr2	19747247	RDA5	0.0367478
Chr2	19747261	RDA5	-0.0367478
Chr2	19747307	RDA5	0.0358974
Chr2	19747383	RDA5	0.0361822
Chr2	19747439	RDA5	-0.0334191
Chr2	19747488	RDA5	0.0336451
Chr2	19747505	RDA5	-0.034701
Chr2	19747509	RDA5	-0.034701
Chr2	19747522	RDA5	0.0336451
Chr2	19747554	RDA5	-0.0338005
Chr2	19747590	RDA5	0.0336583
Chr2	19747679	RDA5	0.0454835
Chr2	20032327	RDA4	0.0363783
Chr2	20041636	RDA4	-0.0318048
Chr2	20057694	RDA5	0.0375305
Chr2	20057697	RDA5	0.0339314
Chr2	20057751	RDA5	0.0317205
Chr2	20059988	RDA4	0.0364968
Chr2	20060251	RDA4	0.03391
Chr2	20107782	RDA5	-0.0377881
Chr2	20107785	RDA5	-0.0342891
Chr2	20107792	RDA5	-0.0377881
Chr2	20107805	RDA5	-0.0377881
Chr2	20107806	RDA5	0.0367643
Chr2	20107817	RDA5	0.0367643
Chr2	20107878	RDA5	-0.0361822
Chr2	20107990	RDA5	-0.0365301
Chr2	20108016	RDA5	-0.0361822
Chr2	20108034	RDA5	0.0368291
Chr2	20117038	RDA5	0.0374361
Chr2	20147148	RDA5	0.0336013
Chr2	20173757	RDA4	-0.0317194
Chr2	20232638	RDA5	0.0321003
Chr2	20232658	RDA5	0.0345121
Chr2	20232721	RDA5	0.0357627
Chr2	20232762	RDA3	-0.0373582
Chr2	20232762	RDA4	0.0335965
Chr2	20232767	RDA5	0.0357627
Chr2	20232784	RDA3	-0.0373582
Chr2	20232784	RDA4	0.0335965
Chr2	20232790	RDA3	-0.0373582
Chr2	20232790	RDA4	0.0335965
Chr2	20232793	RDA3	-0.0373582
Chr2	20232793	RDA4	0.0335965
Chr2	20232802	RDA3	0.0373582
Chr2	20232802	RDA4	-0.0335965
Chr2	20358442	RDA4	-0.0416641
Chr2	20358794	RDA4	0.0349868
Chr2	20651733	RDA5	-0.0321561
Chr2	20679549	RDA4	0.035336
Chr2	20679550	RDA4	0.035336
Chr2	20689084	RDA4	-0.0316272
Chr2	20689091	RDA4	0.0379964
Chr2	20689105	RDA4	-0.0359112
Chr2	20689126	RDA4	0.0350489
Chr2	21379190	RDA4	0.0348106
Chr2	21485176	RDA3	-0.0401312
Chr2	21505801	RDA4	-0.036458
Chr2	21892853	RDA4	-0.0457793
Chr2	23483819	RDA4	-0.0318869
Chr2	23483839	RDA4	-0.0337341
Chr2	23484546	RDA5	-0.036576
Chr2	24587100	RDA5	0.031651
Chr2	24587176	RDA5	0.0333335
Chr2	24587258	RDA5	0.0343734
Chr2	24661372	RDA4	-0.0335066
Chr2	24661390	RDA4	-0.0371889
Chr2	25096207	RDA4	0.0409438
Chr2	25096215	RDA4	0.0486626
Chr2	25096225	RDA4	-0.0637864
Chr2	25096240	RDA4	-0.0649425
Chr2	25096281	RDA4	0.0352007
Chr2	25096281	RDA5	-0.0312332
Chr2	25218665	RDA5	-0.0311847
Chr2	25218670	RDA5	-0.0331599
Chr2	25565104	RDA5	0.0320367
Chr2	26347349	RDA4	-0.0324793
Chr2	26374316	RDA4	0.0342549
Chr2	26426755	RDA3	0.0391403
Chr2	26433368	RDA3	0.0403668
Chr2	26433371	RDA3	0.0403668
Chr2	26433379	RDA3	0.0403668
Chr2	27292564	RDA3	-0.0376144
Chr2	27292573	RDA3	-0.0376144
Chr2	27292581	RDA3	-0.0376144
Chr2	27292584	RDA3	-0.0376144
Chr2	27318970	RDA3	-0.0375537
Chr2	27576186	RDA5	0.0315536
Chr2	28203676	RDA4	-0.0390549
Chr2	28203747	RDA4	-0.044567
Chr2	28277251	RDA4	-0.0327856
Chr2	28615117	RDA3	-0.037453
Chr2	29038161	RDA3	-0.0376517
Chr2	29210540	RDA3	-0.0474389
Chr2	29210540	RDA4	0.0379986
Chr2	29279407	RDA5	-0.0319954
Chr2	29279424	RDA5	-0.0331692
Chr2	29279425	RDA5	-0.0331692
Chr2	29297549	RDA3	-0.0396128
Chr2	29403783	RDA3	-0.0380315
Chr2	29403787	RDA3	-0.0380315
Chr2	29403799	RDA3	-0.0402899
Chr2	29403803	RDA3	-0.0402899
Chr2	29404123	RDA3	-0.0479589
Chr2	30019386	RDA2	-0.0478748
Chr2	30211352	RDA3	0.0416708
Chr2	30226844	RDA3	0.037569
Chr2	30227020	RDA4	0.0360756
Chr2	30456200	RDA4	0.0357773
Chr2	30810394	RDA3	-0.0377257
Chr2	30852540	RDA5	0.0320193
Chr2	30852541	RDA5	0.0320193
Chr2	31090423	RDA4	0.0337197
Chr2	31093033	RDA4	-0.0316753
Chr2	31564445	RDA4	0.0341147
Chr2	32277010	RDA5	-0.0324819
Chr2	32491537	RDA4	-0.034244
Chr2	32491541	RDA4	-0.0340416
Chr2	32491542	RDA4	-0.0344814
Chr2	32491559	RDA4	0.0396048
Chr2	32491594	RDA4	0.0381127
Chr2	32491600	RDA4	0.0389322
Chr2	32491610	RDA4	0.036989
Chr2	32618680	RDA4	0.0357159
Chr2	32633335	RDA5	0.0317665
Chr2	32871376	RDA4	-0.0331967
Chr2	32871380	RDA4	-0.0331967
Chr2	33036953	RDA4	0.0468696
Chr2	33587153	RDA3	0.0391856
Chr2	33587172	RDA3	0.0372924
Chr2	33692133	RDA3	0.0372592
Chr2	33721676	RDA3	0.039531
Chr2	33857608	RDA3	0.0377149
Chr2	33868849	RDA5	0.031496
Chr2	34019320	RDA3	0.0384924
Chr2	34246368	RDA4	0.0581208
Chr2	34246386	RDA4	0.0392288
Chr2	34411337	RDA4	0.0381087
Chr2	34411421	RDA4	0.0434395
Chr2	34411470	RDA4	-0.0333025
Chr2	34411474	RDA4	0.0384991
Chr2	34411582	RDA4	0.037135
Chr2	34428588	RDA5	0.0354406
Chr2	34440079	RDA5	0.0334303
Chr2	34513381	RDA5	-0.0324889
Chr2	34522859	RDA5	0.0315184
Chr2	34522887	RDA5	0.0316569
Chr2	34620426	RDA4	-0.0345806
Chr2	36553332	RDA5	-0.0315531
Chr2	36553681	RDA5	-0.0315531
Chr2	36560364	RDA5	-0.0315531
Chr2	36573640	RDA5	0.0321371
Chr2	36580112	RDA5	-0.0358365
Chr2	36584681	RDA5	0.0373334
Chr2	36646198	RDA5	-0.0365101
Chr2	36646338	RDA5	-0.0337801
Chr2	36646405	RDA5	-0.0337801
Chr2	36646472	RDA5	-0.0337801
Chr2	36646499	RDA5	-0.0337801
Chr2	36646523	RDA5	-0.0337801
Chr2	36646525	RDA5	-0.0337801
Chr2	36646531	RDA5	0.0337801
Chr2	36647453	RDA5	-0.0345839
Chr2	36647573	RDA5	0.0320994
Chr2	36647607	RDA5	0.0320994
Chr2	36647823	RDA5	-0.0316517
Chr2	36647928	RDA5	0.0359455
Chr2	36647938	RDA5	0.0331141
Chr2	36656641	RDA5	0.0360648
Chr2	36656731	RDA5	0.0360648
Chr2	36656876	RDA5	0.0360648
Chr2	36657044	RDA5	-0.0357246
Chr2	36660992	RDA5	-0.0376452
Chr2	36660993	RDA5	-0.0368882
Chr2	36660999	RDA5	-0.0376452
Chr2	36661001	RDA5	-0.0376452
Chr2	36661135	RDA5	0.0381692
Chr2	36661257	RDA5	0.0357207
Chr2	36661262	RDA5	-0.0373773
Chr2	36661274	RDA5	-0.0367252
Chr2	36661276	RDA5	-0.0353402
Chr2	36661285	RDA5	0.0362381
Chr2	36661301	RDA5	-0.0419717
Chr2	36671003	RDA5	-0.033253
Chr2	36671202	RDA5	0.0343637
Chr2	36675348	RDA5	0.03152
Chr2	36675422	RDA5	-0.033253
Chr2	36679310	RDA5	-0.0343669
Chr2	36679365	RDA5	-0.0336573
Chr2	36689503	RDA5	0.0358178
Chr2	36689590	RDA5	-0.0362812
Chr2	36689591	RDA5	-0.0362812
Chr2	36693746	RDA5	0.0344236
Chr2	36693903	RDA5	-0.0362812
Chr2	36694103	RDA5	-0.0362812
Chr2	36694134	RDA5	-0.0362812
Chr2	36715651	RDA5	-0.0316267
Chr2	36715658	RDA5	0.0316267
Chr2	36715659	RDA5	-0.0316267
Chr2	36715662	RDA5	0.0316267
Chr2	36715704	RDA5	-0.0316267
Chr2	36715753	RDA5	-0.0323915
Chr2	36715789	RDA5	-0.0337285
Chr2	36715798	RDA5	0.033315
Chr2	36718535	RDA5	-0.0316267
Chr2	36728573	RDA5	-0.0339249
Chr2	36756489	RDA4	-0.0358473
Chr2	36756642	RDA5	-0.0367082
Chr2	36756644	RDA5	-0.0367082
Chr2	37024232	RDA5	-0.0310565
Chr2	37024263	RDA5	0.0317497
Chr2	37024340	RDA5	-0.0320682
Chr2	37024382	RDA5	0.0329825
Chr2	37024418	RDA5	0.0346574
Chr2	37044333	RDA5	-0.0323094
Chr2	37044463	RDA5	0.032053
Chr2	37044488	RDA5	-0.032053
Chr2	37044538	RDA5	-0.0314042
Chr2	37075151	RDA5	-0.0354489
Chr2	37075269	RDA5	-0.0350683
Chr2	37077883	RDA5	0.0325961
Chr2	37128967	RDA5	-0.0317223
Chr2	37135458	RDA5	0.0329163
Chr2	37159962	RDA5	-0.0359414
Chr2	37159996	RDA5	0.0341946
Chr2	37160362	RDA5	0.0315704
Chr2	37160393	RDA5	-0.0333362
Chr2	37160591	RDA5	-0.0333362
Chr2	37160677	RDA5	0.0315385
Chr2	37160742	RDA5	0.0335987
Chr2	37166821	RDA5	-0.0313611
Chr2	37175824	RDA5	-0.0334644
Chr2	37175829	RDA5	-0.0320783
Chr2	37175852	RDA5	-0.0310991
Chr2	37175901	RDA5	0.0324093
Chr2	37175968	RDA5	-0.0313611
Chr2	37176013	RDA5	-0.0313611
Chr2	37176069	RDA5	-0.0313611
Chr2	37176129	RDA5	-0.0313611
Chr2	37176180	RDA5	-0.0313611
Chr2	37176201	RDA5	-0.0313611
Chr2	37176264	RDA5	-0.0313611
Chr2	37176323	RDA5	-0.0313611
Chr2	37183475	RDA5	-0.0356097
Chr2	37183503	RDA5	0.0333037
Chr2	37183519	RDA5	0.0314914
Chr2	37183524	RDA5	-0.0344299
Chr2	37191498	RDA5	0.0353497
Chr2	37378851	RDA4	-0.0346449
Chr2	39201639	RDA4	0.0347059
Chr3	356467	RDA4	0.0381438
Chr3	356511	RDA4	0.0364662
Chr3	356599	RDA4	-0.0353309
Chr3	1381028	RDA4	-0.0448443
Chr3	1381035	RDA4	-0.0431067
Chr3	1381066	RDA4	0.0458563
Chr3	1381074	RDA4	0.0426201
Chr3	1381079	RDA4	0.0352276
Chr3	1786166	RDA5	0.0328679
Chr3	3518056	RDA4	-0.0358411
Chr3	4407169	RDA4	0.0396002
Chr3	4407171	RDA4	0.0418896
Chr3	5267968	RDA2	-0.0592403
Chr3	5291798	RDA2	0.0550075
Chr3	5292055	RDA2	-0.0549169
Chr3	5292063	RDA2	0.0549169
Chr3	5295308	RDA2	0.0551626
Chr3	5295312	RDA2	0.0551626
Chr3	5295319	RDA2	0.0551626
Chr3	5295333	RDA2	0.0551626
Chr3	5295335	RDA2	0.0551626
Chr3	5295340	RDA2	0.0551626
Chr3	5295350	RDA2	0.0551626
Chr3	5295366	RDA2	0.0551626
Chr3	5295369	RDA2	0.0551626
Chr3	5295375	RDA2	0.0551626
Chr3	5295417	RDA2	-0.0563339
Chr3	5295425	RDA2	-0.0563339
Chr3	5295483	RDA2	0.0563339
Chr3	5332298	RDA2	0.0525197
Chr3	5336635	RDA2	0.0518338
Chr3	5336774	RDA2	0.0547451
Chr3	5336963	RDA2	-0.0495485
Chr3	5337078	RDA2	0.0527208
Chr3	5571712	RDA2	-0.0478519
Chr3	5571727	RDA2	-0.049507
Chr3	5571776	RDA2	-0.0498598
Chr3	5571777	RDA2	-0.0498598
Chr3	5571795	RDA2	-0.0498598
Chr3	5571817	RDA2	0.0498598
Chr3	5571835	RDA2	-0.0498598
Chr3	5571944	RDA2	-0.0502694
Chr3	5572011	RDA2	-0.0484271
Chr3	5572099	RDA2	-0.0484661
Chr3	6362687	RDA4	0.0351278
Chr3	7989637	RDA5	-0.0376718
Chr3	9244026	RDA2	-0.0540915
Chr3	9581513	RDA4	0.0420477
Chr3	9581517	RDA4	0.0434022
Chr3	9581522	RDA4	0.0420096
Chr3	9581582	RDA4	0.0355255
Chr3	9581593	RDA4	0.0355255
Chr3	9581627	RDA4	0.0351607
Chr3	9581636	RDA4	0.0368119
Chr3	9581637	RDA4	0.0368119
Chr3	9581641	RDA4	0.0374243
Chr3	9581660	RDA4	0.0356129
Chr3	9980610	RDA4	0.0335014
Chr3	10438815	RDA5	-0.0333732
Chr3	10438872	RDA4	-0.0406377
Chr3	10438883	RDA4	-0.0335872
Chr3	10438884	RDA4	-0.0408111
Chr3	10439383	RDA5	-0.0333369
Chr3	10439384	RDA5	-0.0333369
Chr3	10439431	RDA5	-0.035865
Chr3	10439454	RDA5	-0.0311655
Chr3	10439459	RDA5	-0.0311655
Chr3	10439463	RDA5	-0.0311655
Chr3	10439474	RDA5	-0.0397137
Chr3	10439487	RDA5	-0.036841
Chr3	10439504	RDA5	-0.035407
Chr3	10439513	RDA5	-0.039751
Chr3	10439521	RDA5	-0.0360378
Chr3	10664068	RDA3	-0.0387366
Chr3	10670876	RDA3	-0.0369171
Chr3	10671214	RDA3	-0.0378092
Chr3	10677183	RDA3	-0.0369171
Chr3	10691391	RDA3	-0.0459311
Chr3	11495991	RDA2	-0.054352
Chr3	11496008	RDA2	-0.054352
Chr3	11496280	RDA2	0.054352
Chr3	11496458	RDA2	-0.04946
Chr3	11530728	RDA2	0.0522849
Chr3	11531660	RDA2	-0.0485767
Chr3	11604825	RDA3	-0.0386536
Chr3	11790218	RDA3	-0.0414445
Chr3	11875920	RDA3	0.0409067
Chr3	11875953	RDA3	0.0409067
Chr3	11876112	RDA3	0.0409067
Chr3	11876126	RDA3	0.0409067
Chr3	11876308	RDA3	0.0409067
Chr3	11885287	RDA3	0.0420943
Chr3	11977800	RDA4	0.0338143
Chr3	12316376	RDA3	-0.0373842
Chr3	12316377	RDA3	-0.0373842
Chr3	12316378	RDA3	0.0373842
Chr3	12316414	RDA3	-0.0376632
Chr3	12316428	RDA3	-0.039188
Chr3	12316450	RDA3	-0.0386668
Chr3	12316452	RDA3	-0.0399895
Chr3	12316459	RDA3	-0.0388205
Chr3	12316460	RDA3	-0.0388205
Chr3	12316464	RDA3	-0.0384015
Chr3	12316466	RDA3	-0.0384015
Chr3	12318696	RDA3	-0.041711
Chr3	12474497	RDA3	0.0393778
Chr3	12474503	RDA3	0.0375911
Chr3	13010991	RDA3	0.0388738
Chr3	13214900	RDA4	0.0342754
Chr3	13214919	RDA4	0.034234
Chr3	13214922	RDA4	0.034234
Chr3	13214930	RDA4	0.0345966
Chr3	13487394	RDA3	0.038688
Chr3	13487526	RDA3	0.0379338
Chr3	13494006	RDA3	0.0451354
Chr3	13494070	RDA3	0.0443566
Chr3	13494075	RDA3	0.0443566
Chr3	14094136	RDA3	-0.0398095
Chr3	14487093	RDA5	-0.0370973
Chr3	14994818	RDA5	-0.0311045
Chr3	15392807	RDA4	0.0467514
Chr3	15392808	RDA4	0.0467514
Chr3	15392811	RDA4	0.0447585
Chr3	15392824	RDA4	0.034052
Chr3	15423058	RDA4	-0.0336703
Chr3	15866316	RDA5	-0.0315811
Chr3	15866337	RDA5	-0.0318931
Chr3	15866342	RDA5	-0.0318931
Chr3	15866406	RDA5	-0.03355
Chr3	15866415	RDA5	-0.0314741
Chr3	15866417	RDA5	-0.0314741
Chr3	15866420	RDA5	-0.0314741
Chr3	15866422	RDA5	-0.0314741
Chr3	15866423	RDA5	-0.0314741
Chr3	15866428	RDA5	0.03355
Chr3	15866449	RDA5	-0.0314741
Chr3	15866460	RDA5	-0.0314741
Chr3	15866461	RDA5	-0.0314741
Chr3	15886015	RDA5	0.0340983
Chr3	15886023	RDA5	-0.0309749
Chr3	15886039	RDA5	0.0317435
Chr3	15920630	RDA5	-0.0309087
Chr3	15933985	RDA5	0.0346292
Chr3	15934021	RDA5	0.0345369
Chr3	15934038	RDA5	0.0346292
Chr3	16018598	RDA5	0.0322024
Chr3	16107046	RDA5	-0.0318924
Chr3	16224281	RDA5	0.034745
Chr3	16224282	RDA5	-0.034745
Chr3	16224289	RDA5	-0.0311025
Chr3	16224291	RDA5	0.0331269
Chr3	17115900	RDA4	0.0391587
Chr3	17274692	RDA4	-0.0320194
Chr3	17367342	RDA5	-0.0332594
Chr3	18163615	RDA5	-0.0328429
Chr3	18364781	RDA5	-0.032007
Chr3	18375336	RDA5	-0.031807
Chr3	18408302	RDA5	-0.0362832
Chr3	18411358	RDA5	-0.031807
Chr3	18411457	RDA5	-0.032778
Chr3	18411635	RDA5	-0.032778
Chr3	18411681	RDA5	-0.031807
Chr3	18437846	RDA5	-0.0452484
Chr3	18437878	RDA5	-0.0336747
Chr3	18438086	RDA5	-0.0338037
Chr3	18471413	RDA5	-0.0330836
Chr3	18471465	RDA5	-0.0330836
Chr3	18471514	RDA5	-0.0330836
Chr3	18471612	RDA5	-0.0330836
Chr3	18471826	RDA5	-0.0354733
Chr3	18473257	RDA5	-0.0319367
Chr3	18475595	RDA5	-0.0330836
Chr3	18475650	RDA5	-0.0330836
Chr3	18475793	RDA5	-0.0331177
Chr3	18481799	RDA5	-0.0342803
Chr3	18481844	RDA5	-0.0328217
Chr3	18481862	RDA5	-0.034514
Chr3	18482026	RDA5	-0.0390391
Chr3	18482038	RDA5	-0.0327685
Chr3	18482104	RDA5	-0.0329212
Chr3	18482292	RDA5	-0.0374166
Chr3	18484497	RDA5	-0.0330836
Chr3	18484561	RDA5	0.0330836
Chr3	18484729	RDA5	-0.0330836
Chr3	18484821	RDA5	-0.0330836
Chr3	18484862	RDA5	-0.0330836
Chr3	18488194	RDA5	-0.038034
Chr3	18488264	RDA5	-0.0336636
Chr3	18488306	RDA5	-0.0330836
Chr3	18488427	RDA5	-0.0330836
Chr3	18493995	RDA5	-0.0330836
Chr3	18494119	RDA5	-0.0330836
Chr3	18494363	RDA5	-0.0351054
Chr3	18494410	RDA5	-0.0330836
Chr3	18502148	RDA5	-0.0330836
Chr3	18502227	RDA5	-0.0330836
Chr3	18502292	RDA5	-0.0330836
Chr3	18502380	RDA5	-0.0330836
Chr3	18506759	RDA5	-0.0461985
Chr3	18506775	RDA5	-0.0495349
Chr3	18511559	RDA5	-0.0341659
Chr3	18518413	RDA5	-0.0338043
Chr3	18518595	RDA5	-0.0330836
Chr3	18519721	RDA5	-0.0338043
Chr3	18519794	RDA5	-0.0336219
Chr3	18519917	RDA5	-0.0330836
Chr3	18521148	RDA5	-0.0345789
Chr3	18527631	RDA5	-0.0330836
Chr3	18531539	RDA5	-0.0330836
Chr3	18531554	RDA5	-0.0338043
Chr3	18542727	RDA5	-0.0330836
Chr3	18542804	RDA5	-0.0338043
Chr3	18542838	RDA5	-0.0330836
Chr3	18544757	RDA5	-0.0323265
Chr3	18544948	RDA5	-0.0330836
Chr3	18545189	RDA5	-0.0330836
Chr3	18551327	RDA5	-0.0330836
Chr3	18560222	RDA5	-0.033672
Chr3	18560775	RDA5	-0.0350016
Chr3	18560876	RDA5	-0.0311866
Chr3	18564116	RDA5	-0.0312714
Chr3	18564183	RDA5	-0.0334974
Chr3	18570887	RDA5	-0.0343948
Chr3	18576503	RDA5	-0.0362857
Chr3	18576582	RDA5	-0.0330836
Chr3	18576606	RDA5	-0.0330836
Chr3	18576673	RDA5	-0.0330836
Chr3	18576796	RDA5	-0.0330836
Chr3	18576923	RDA5	-0.0330836
Chr3	18577017	RDA5	-0.0313045
Chr3	18577043	RDA5	-0.0339812
Chr3	18582639	RDA5	-0.0308817
Chr3	18582727	RDA5	-0.0330836
Chr3	18582760	RDA5	-0.0330836
Chr3	18582765	RDA5	-0.0330836
Chr3	18591806	RDA5	-0.0317306
Chr3	18591808	RDA5	-0.0317306
Chr3	18591817	RDA5	-0.0317306
Chr3	18591823	RDA5	-0.0317306
Chr3	18591862	RDA5	-0.0330836
Chr3	18591873	RDA5	-0.0330836
Chr3	18594600	RDA5	-0.0372063
Chr3	18594619	RDA5	-0.0399058
Chr3	18594673	RDA5	-0.0332112
Chr3	18594712	RDA5	-0.0320768
Chr3	18594874	RDA5	-0.0330836
Chr3	18594904	RDA5	-0.0330836
Chr3	18594917	RDA5	-0.0330836
Chr3	18594942	RDA5	-0.0330836
Chr3	18595024	RDA5	-0.0330836
Chr3	18595158	RDA5	-0.0331285
Chr3	18600151	RDA5	-0.0329369
Chr3	18606183	RDA5	-0.0334382
Chr3	18606187	RDA5	-0.0334479
Chr3	18606236	RDA5	-0.0333139
Chr3	18608335	RDA5	-0.0367821
Chr3	18608368	RDA5	-0.0327827
Chr3	18608406	RDA5	-0.033115
Chr3	18608444	RDA5	-0.0319367
Chr3	18608447	RDA5	-0.0319367
Chr3	18608452	RDA5	-0.0319367
Chr3	18608585	RDA5	-0.035082
Chr3	18608587	RDA5	-0.035082
Chr3	18617205	RDA5	-0.0330836
Chr3	18617256	RDA5	-0.0330836
Chr3	18617353	RDA5	-0.0330836
Chr3	18624114	RDA5	-0.0356083
Chr3	18624175	RDA5	-0.0356083
Chr3	18635358	RDA5	-0.0356083
Chr3	18635648	RDA5	-0.0356083
Chr3	18635744	RDA5	-0.0342638
Chr3	18635779	RDA5	-0.0408432
Chr3	18644746	RDA5	0.0342841
Chr3	18644887	RDA5	-0.0356083
Chr3	18655400	RDA5	-0.0356083
Chr3	18655460	RDA5	-0.0356083
Chr3	18659427	RDA5	-0.0355672
Chr3	18659555	RDA5	-0.0356083
Chr3	18659781	RDA5	-0.0356083
Chr3	18659835	RDA5	-0.0356083
Chr3	18665646	RDA5	-0.0396779
Chr3	18666722	RDA4	-0.0332346
Chr3	18666982	RDA5	-0.0330174
Chr3	18666983	RDA5	-0.0319978
Chr3	18667040	RDA5	-0.0336329
Chr3	18667241	RDA5	-0.0404035
Chr3	18668129	RDA5	-0.0318639
Chr3	18749916	RDA5	-0.0331792
Chr3	18749930	RDA5	-0.0331792
Chr3	18756742	RDA5	-0.0354414
Chr3	18756996	RDA5	-0.0331792
Chr3	18757102	RDA5	-0.0342483
Chr3	18757126	RDA5	-0.0342483
Chr3	18762488	RDA5	-0.0342483
Chr3	18762511	RDA5	-0.0331792
Chr3	18762560	RDA5	-0.0331792
Chr3	18762561	RDA5	-0.0331792
Chr3	18762678	RDA5	-0.0344291
Chr3	18765562	RDA5	-0.0318919
Chr3	18765814	RDA5	-0.0331792
Chr3	18765832	RDA5	-0.0331792
Chr3	18776526	RDA5	-0.0331351
Chr3	18776535	RDA5	-0.0335374
Chr3	18776553	RDA5	-0.0342483
Chr3	18776597	RDA5	-0.0344291
Chr3	18776656	RDA5	-0.0342483
Chr3	18776707	RDA5	-0.0342483
Chr3	18776709	RDA5	-0.0331792
Chr3	18776811	RDA5	-0.0342483
Chr3	18776951	RDA5	-0.0331792
Chr3	18777002	RDA5	-0.0331792
Chr3	18777011	RDA5	-0.0342483
Chr3	18777200	RDA5	0.0368374
Chr3	18777295	RDA5	-0.0336372
Chr3	18784384	RDA5	-0.0411157
Chr3	18784387	RDA5	-0.0398734
Chr3	18784414	RDA5	-0.0373774
Chr3	18784450	RDA5	-0.0346395
Chr3	18784566	RDA5	-0.0342483
Chr3	18784585	RDA5	-0.0342483
Chr3	18784640	RDA5	-0.0342483
Chr3	18784728	RDA5	-0.0344291
Chr3	18784741	RDA5	-0.0342483
Chr3	18784827	RDA5	-0.0342483
Chr3	18784874	RDA5	-0.0331792
Chr3	18784880	RDA5	-0.0342483
Chr3	18784929	RDA5	-0.0341428
Chr3	18793323	RDA5	-0.0312412
Chr3	18794857	RDA5	-0.0317719
Chr3	18794990	RDA5	-0.0328881
Chr3	18795024	RDA5	-0.0366708
Chr3	18795053	RDA5	-0.0328881
Chr3	18795096	RDA5	-0.0328539
Chr3	18800853	RDA5	-0.0342483
Chr3	18800914	RDA5	-0.0342483
Chr3	18800984	RDA5	-0.0342483
Chr3	18801004	RDA5	-0.0342483
Chr3	18801085	RDA5	-0.0342483
Chr3	18801252	RDA5	-0.0349901
Chr3	18801893	RDA5	-0.0342118
Chr3	18801930	RDA5	-0.0313065
Chr3	18801979	RDA5	-0.0354336
Chr3	18802009	RDA5	-0.0351266
Chr3	18802144	RDA5	-0.0368374
Chr3	18802151	RDA5	-0.0344291
Chr3	18802237	RDA5	-0.0344291
Chr3	18802251	RDA5	-0.0344291
Chr3	18812867	RDA5	-0.0380491
Chr3	18812871	RDA5	-0.0380491
Chr3	18812875	RDA5	-0.0378221
Chr3	18812880	RDA5	-0.0374186
Chr3	18812939	RDA5	-0.0315853
Chr3	18813110	RDA5	-0.0368374
Chr3	18813285	RDA5	-0.0344291
Chr3	18813301	RDA5	-0.0342483
Chr3	18813321	RDA5	-0.0342483
Chr3	18817419	RDA5	-0.0377766
Chr3	18817458	RDA5	-0.0369406
Chr3	18817522	RDA5	-0.0342483
Chr3	18817530	RDA5	-0.0368374
Chr3	18817591	RDA5	-0.0342483
Chr3	18817692	RDA5	-0.0334074
Chr3	18822884	RDA5	-0.030854
Chr3	18822980	RDA5	-0.0336954
Chr3	18823005	RDA5	-0.0366794
Chr3	18823017	RDA5	-0.0346767
Chr3	18825303	RDA5	-0.0353258
Chr3	18825315	RDA5	-0.0335268
Chr3	18825325	RDA5	-0.0330536
Chr3	18825357	RDA5	-0.0339693
Chr3	18825412	RDA5	-0.0342483
Chr3	18825448	RDA5	-0.0342483
Chr3	18825452	RDA5	-0.0344291
Chr3	18825515	RDA5	-0.0331792
Chr3	18825736	RDA5	-0.0342483
Chr3	18825737	RDA5	-0.0342483
Chr3	18825739	RDA5	-0.0342483
Chr3	18825841	RDA5	-0.030914
Chr3	18828036	RDA5	-0.0334531
Chr3	18828742	RDA5	-0.0317401
Chr3	18829061	RDA5	-0.0430731
Chr3	18829068	RDA5	-0.0316973
Chr3	18829919	RDA5	-0.0334301
Chr3	18829932	RDA5	-0.0358806
Chr3	18830051	RDA5	-0.0355005
Chr3	18837854	RDA5	-0.0309224
Chr3	18837889	RDA5	-0.032801
Chr3	18837902	RDA5	-0.0356064
Chr3	18837960	RDA5	-0.034264
Chr3	18849356	RDA5	-0.0310916
Chr3	18849362	RDA5	-0.0311649
Chr3	18849377	RDA5	-0.0316535
Chr3	18849384	RDA5	-0.0320177
Chr3	18849432	RDA5	-0.0351839
Chr3	18849439	RDA5	-0.0342994
Chr3	18849482	RDA5	-0.0328881
Chr3	18849670	RDA5	-0.0321113
Chr3	18849673	RDA5	-0.0321113
Chr3	18849770	RDA5	-0.0361521
Chr3	18849792	RDA5	-0.0343394
Chr3	18849835	RDA5	-0.0322026
Chr3	18849852	RDA5	-0.0338183
Chr3	18849879	RDA5	-0.0311082
Chr3	18849977	RDA5	-0.0311345
Chr3	18849988	RDA5	-0.0340176
Chr3	18850002	RDA5	-0.0316066
Chr3	18850052	RDA5	-0.0323041
Chr3	18896421	RDA5	-0.0331792
Chr3	18900286	RDA5	-0.0351954
Chr3	18900553	RDA5	-0.0356083
Chr3	18900586	RDA5	-0.0361812
Chr3	18900593	RDA5	-0.0316497
Chr3	18900781	RDA5	-0.0321572
Chr3	18903419	RDA5	-0.0331792
Chr3	18903462	RDA5	-0.0331792
Chr3	18903470	RDA5	-0.0376475
Chr3	18903579	RDA5	-0.0330779
Chr3	18903651	RDA5	-0.0320783
Chr3	18905299	RDA5	-0.0334134
Chr3	18905347	RDA5	-0.0332828
Chr3	18911998	RDA5	-0.0331721
Chr3	18912115	RDA5	-0.0331792
Chr3	18912238	RDA5	0.0356083
Chr3	18934279	RDA5	-0.0349375
Chr3	18934307	RDA5	-0.0349375
Chr3	18934443	RDA5	-0.0331792
Chr3	18934721	RDA5	-0.0345349
Chr3	18940583	RDA5	-0.0316905
Chr3	18940616	RDA5	-0.0366552
Chr3	18941000	RDA5	-0.0349375
Chr3	18942603	RDA5	-0.0347373
Chr3	18955944	RDA5	-0.0386981
Chr3	18960606	RDA5	-0.0368538
Chr3	18960735	RDA5	0.0344291
Chr3	18967076	RDA5	-0.0372413
Chr3	18967087	RDA5	-0.0361451
Chr3	18967088	RDA5	-0.0361451
Chr3	18967103	RDA5	-0.0372413
Chr3	18967118	RDA5	0.0372413
Chr3	18967135	RDA5	0.0344291
Chr3	18967136	RDA5	-0.0372413
Chr3	18967154	RDA5	-0.0372413
Chr3	18967161	RDA5	-0.0372413
Chr3	18967172	RDA5	0.0344291
Chr3	18967177	RDA5	0.0372413
Chr3	18967201	RDA5	0.0372413
Chr3	18967215	RDA5	0.0372413
Chr3	18967221	RDA5	-0.0348044
Chr3	18967228	RDA5	-0.0372413
Chr3	18967290	RDA5	-0.0361451
Chr3	18967305	RDA5	-0.0361451
Chr3	18967306	RDA5	-0.0361451
Chr3	18975965	RDA2	-0.0484356
Chr3	18989140	RDA5	-0.0362593
Chr3	18993557	RDA5	-0.0390614
Chr3	18993669	RDA5	-0.0363229
Chr3	18993684	RDA5	-0.0348377
Chr3	18993685	RDA5	-0.0359568
Chr3	18993778	RDA5	-0.0402381
Chr3	18993779	RDA5	-0.03827
Chr3	19002981	RDA5	-0.0326539
Chr3	19003049	RDA5	-0.0376276
Chr3	19003220	RDA5	-0.0350967
Chr3	19003277	RDA5	-0.0380668
Chr3	19013013	RDA5	-0.0315244
Chr3	19013016	RDA5	-0.0312103
Chr3	19013051	RDA5	-0.034709
Chr3	19013054	RDA5	-0.034218
Chr3	19016074	RDA5	-0.031614
Chr3	19016095	RDA5	-0.0384462
Chr3	19016258	RDA5	-0.0350295
Chr3	19018825	RDA5	-0.0338767
Chr3	19018839	RDA5	-0.0371347
Chr3	19018995	RDA5	-0.0385116
Chr3	19019055	RDA5	-0.0377362
Chr3	19019070	RDA5	-0.0393501
Chr3	19019095	RDA5	-0.0362549
Chr3	19019113	RDA5	-0.0368766
Chr3	19019250	RDA5	-0.0390614
Chr3	19019265	RDA5	-0.0390614
Chr3	19019276	RDA5	-0.0390741
Chr3	19019342	RDA5	-0.0347438
Chr3	19019411	RDA5	-0.0319382
Chr3	19019412	RDA5	-0.0346725
Chr3	19026122	RDA5	-0.0313604
Chr3	19026330	RDA5	-0.0379954
Chr3	19026338	RDA5	-0.0343205
Chr3	19026440	RDA5	-0.0352973
Chr3	19026459	RDA5	-0.0348736
Chr3	19032831	RDA5	0.0376276
Chr3	19033156	RDA5	0.0376276
Chr3	19033189	RDA5	-0.0390614
Chr3	19033198	RDA5	-0.0390614
Chr3	19033200	RDA5	-0.0390614
Chr3	19033259	RDA5	-0.0376976
Chr3	19033263	RDA5	0.0401853
Chr3	19033296	RDA5	-0.0387244
Chr3	19033353	RDA5	-0.0390614
Chr3	19033363	RDA5	-0.0390614
Chr3	19033374	RDA5	-0.0376276
Chr3	19033581	RDA5	-0.0390614
Chr3	19039146	RDA5	-0.0332723
Chr3	19039200	RDA5	-0.0400832
Chr3	19039218	RDA5	-0.0429379
Chr3	19039327	RDA5	-0.0376276
Chr3	19039343	RDA5	-0.0370603
Chr3	19039376	RDA5	-0.0390614
Chr3	19039436	RDA5	0.0376276
Chr3	19039454	RDA5	-0.0390614
Chr3	19039479	RDA5	-0.0376276
Chr3	19044030	RDA5	-0.0317909
Chr3	19044159	RDA5	-0.0359419
Chr3	19044172	RDA5	-0.0359386
Chr3	19044210	RDA5	-0.0359419
Chr3	19044230	RDA5	-0.0369871
Chr3	19044240	RDA5	-0.0369871
Chr3	19044316	RDA5	-0.0343133
Chr3	19044354	RDA5	-0.0369871
Chr3	19044365	RDA5	-0.0369871
Chr3	19044372	RDA5	-0.0369871
Chr3	19044392	RDA5	-0.0378497
Chr3	19044432	RDA5	-0.0378497
Chr3	19044445	RDA5	-0.0369871
Chr3	19044516	RDA5	-0.0364174
Chr3	19044666	RDA5	-0.0327766
Chr3	19047252	RDA5	-0.0343945
Chr3	19047314	RDA5	-0.0322645
Chr3	19049140	RDA5	-0.0347351
Chr3	19049217	RDA5	-0.0369871
Chr3	19049223	RDA5	-0.0369871
Chr3	19049262	RDA5	-0.0359419
Chr3	19049311	RDA5	-0.0359419
Chr3	19049312	RDA5	-0.0369871
Chr3	19049331	RDA5	-0.0369871
Chr3	19049370	RDA5	-0.0369871
Chr3	19049379	RDA5	-0.0359419
Chr3	19049389	RDA5	-0.0369871
Chr3	19049433	RDA5	-0.0357286
Chr3	19055741	RDA5	-0.0376276
Chr3	19056047	RDA5	0.0376047
Chr3	19056072	RDA5	0.0357897
Chr3	19056125	RDA5	0.0376276
Chr3	19056165	RDA5	0.0376276
Chr3	19056199	RDA5	-0.0350967
Chr3	19056318	RDA5	-0.0367649
Chr3	19056333	RDA5	-0.0333263
Chr3	19056354	RDA5	-0.0357724
Chr3	19056371	RDA5	-0.0359858
Chr3	19058928	RDA5	-0.0314848
Chr3	19058965	RDA5	-0.0317683
Chr3	19058993	RDA5	-0.0326402
Chr3	19059070	RDA5	-0.0322993
Chr3	19059102	RDA5	-0.0308719
Chr3	19059151	RDA5	-0.0384979
Chr3	19059180	RDA5	-0.0437517
Chr3	19059184	RDA5	-0.0412139
Chr3	19059192	RDA5	0.0386036
Chr3	19059215	RDA5	-0.039503
Chr3	19059290	RDA5	-0.0333297
Chr3	19062772	RDA4	-0.0367083
Chr3	19063435	RDA5	-0.0403485
Chr3	19063436	RDA5	0.033811
Chr3	19063487	RDA5	-0.0329169
Chr3	19063609	RDA5	-0.0390614
Chr3	19063708	RDA5	0.0376276
Chr3	19063846	RDA5	-0.035044
Chr3	19063864	RDA5	0.0412608
Chr3	19067206	RDA5	-0.040571
Chr3	19067248	RDA5	0.0376276
Chr3	19067279	RDA5	0.0376276
Chr3	19067368	RDA5	-0.0390614
Chr3	19067401	RDA5	-0.0390614
Chr3	19067405	RDA5	0.0376276
Chr3	19067446	RDA5	0.0376276
Chr3	19067460	RDA5	0.0390614
Chr3	19067544	RDA5	-0.0390614
Chr3	19067557	RDA5	-0.0376276
Chr3	19067571	RDA5	0.0350967
Chr3	19067582	RDA5	0.0376276
Chr3	19067611	RDA5	0.0376276
Chr3	19067625	RDA5	0.0392736
Chr3	19067640	RDA5	-0.0390614
Chr3	19078939	RDA5	-0.0408985
Chr3	19079128	RDA5	-0.0375117
Chr3	19079165	RDA5	-0.0376276
Chr3	19079227	RDA5	-0.0390614
Chr3	19079255	RDA5	-0.0390614
Chr3	19079285	RDA5	-0.0390614
Chr3	19079356	RDA5	-0.0390614
Chr3	19079440	RDA5	-0.0339188
Chr3	19079493	RDA5	-0.0346803
Chr3	19082362	RDA5	-0.0340994
Chr3	19082371	RDA5	-0.0390614
Chr3	19082441	RDA5	-0.0376276
Chr3	19082529	RDA5	-0.0390614
Chr3	19082657	RDA5	-0.0386605
Chr3	19082737	RDA5	-0.0380638
Chr3	19085298	RDA5	-0.0328454
Chr3	19104166	RDA5	-0.0342239
Chr3	19104188	RDA5	-0.03274
Chr3	19104230	RDA5	-0.035304
Chr3	19104233	RDA5	-0.03274
Chr3	19104370	RDA5	-0.0390614
Chr3	19104444	RDA5	-0.0376276
Chr3	19104516	RDA5	-0.0376276
Chr3	19104552	RDA5	-0.0376276
Chr3	19104641	RDA5	-0.0329135
Chr3	19104670	RDA5	-0.0315902
Chr3	19110064	RDA5	-0.0332469
Chr3	19110075	RDA5	-0.035182
Chr3	19110087	RDA5	0.0425027
Chr3	19110139	RDA5	-0.0376264
Chr3	19110185	RDA5	0.0346301
Chr3	19110187	RDA5	-0.0368958
Chr3	19110330	RDA5	-0.0390614
Chr3	19110356	RDA5	-0.0380898
Chr3	19110390	RDA5	-0.0342108
Chr3	19110412	RDA5	-0.0309394
Chr3	19110475	RDA5	-0.0318363
Chr3	19110521	RDA5	-0.0381296
Chr3	19110528	RDA5	0.0376276
Chr3	19110546	RDA5	0.0392736
Chr3	19110703	RDA5	-0.0368561
Chr3	19110778	RDA5	0.0338495
Chr3	19110786	RDA5	0.0358572
Chr3	19110803	RDA5	-0.0376828
Chr3	19110919	RDA5	-0.0354444
Chr3	19113702	RDA5	-0.0412545
Chr3	19113738	RDA5	-0.0402285
Chr3	19113757	RDA5	-0.0376276
Chr3	19113813	RDA5	-0.0390614
Chr3	19113873	RDA5	-0.0390614
Chr3	19122767	RDA5	-0.0386881
Chr3	19122783	RDA5	-0.0388751
Chr3	19122784	RDA5	-0.0392492
Chr3	19122837	RDA5	-0.0390614
Chr3	19122925	RDA5	-0.0390614
Chr3	19123313	RDA5	-0.0330437
Chr3	19123709	RDA5	-0.0375719
Chr3	19123795	RDA5	-0.0363229
Chr3	19123830	RDA5	-0.0390614
Chr3	19123945	RDA5	-0.0376276
Chr3	19124157	RDA5	-0.0376276
Chr3	19124262	RDA5	-0.0378784
Chr3	19131488	RDA5	-0.036021
Chr3	19132565	RDA5	-0.0376276
Chr3	19132646	RDA5	-0.035408
Chr3	19132667	RDA5	-0.0366784
Chr3	19132682	RDA5	-0.0329752
Chr3	19132691	RDA5	-0.0346182
Chr3	19141108	RDA5	-0.0346632
Chr3	19141211	RDA5	0.0328209
Chr3	19141369	RDA5	-0.0370636
Chr3	19141446	RDA5	-0.0380898
Chr3	19141516	RDA5	0.0376276
Chr3	19141650	RDA5	-0.0330377
Chr3	19141660	RDA5	0.0324248
Chr3	19143979	RDA5	0.0390456
Chr3	19143999	RDA5	0.0370215
Chr3	19144076	RDA5	-0.0390614
Chr3	19144094	RDA5	-0.0380898
Chr3	19144154	RDA5	-0.0376276
Chr3	19144356	RDA5	-0.0362822
Chr3	19149044	RDA5	-0.0376276
Chr3	19149097	RDA5	-0.0390614
Chr3	19149105	RDA5	-0.0390614
Chr3	19149326	RDA5	-0.0376276
Chr3	19150481	RDA5	-0.0376276
Chr3	19150687	RDA5	-0.0333904
Chr3	19151324	RDA5	-0.0364938
Chr3	19154170	RDA5	-0.0317963
Chr3	19159327	RDA5	-0.0390614
Chr3	19159441	RDA5	-0.0364661
Chr3	19159476	RDA5	-0.0394357
Chr3	19159492	RDA5	-0.0367979
Chr3	19159547	RDA5	-0.0372778
Chr3	19162147	RDA5	-0.0311532
Chr3	19162251	RDA5	-0.0396243
Chr3	19164743	RDA5	-0.0376276
Chr3	19164880	RDA5	-0.0376276
Chr3	19164960	RDA5	-0.0380898
Chr3	19165012	RDA5	-0.0376276
Chr3	19165014	RDA5	-0.0380898
Chr3	19165021	RDA5	-0.0390614
Chr3	19173536	RDA5	-0.0328927
Chr3	19178141	RDA5	-0.0390614
Chr3	19178212	RDA5	-0.0390614
Chr3	19191297	RDA5	-0.0356028
Chr3	19191415	RDA5	-0.0376276
Chr3	19191452	RDA5	-0.0390614
Chr3	19191739	RDA5	-0.0379825
Chr3	19193566	RDA5	-0.0383369
Chr3	19193652	RDA5	-0.0353157
Chr3	19193775	RDA5	-0.0390614
Chr3	19193783	RDA5	-0.0369214
Chr3	19193810	RDA5	-0.0390614
Chr3	19193874	RDA5	-0.0380898
Chr3	19206338	RDA5	-0.0370553
Chr3	19206392	RDA5	-0.0371222
Chr3	19209039	RDA5	-0.0356102
Chr3	19209418	RDA5	-0.036476
Chr3	19231360	RDA5	-0.0398107
Chr3	19231609	RDA5	-0.0335005
Chr3	19234045	RDA5	-0.0380898
Chr3	19234118	RDA5	-0.0337092
Chr3	19234175	RDA5	-0.0346758
Chr3	19236600	RDA5	-0.0369214
Chr3	19237134	RDA5	-0.0365339
Chr3	19237413	RDA5	-0.0376276
Chr3	19245357	RDA5	-0.0370636
Chr3	19262841	RDA5	-0.0432016
Chr3	19262865	RDA5	-0.0403163
Chr3	19262975	RDA5	-0.0356807
Chr3	19263099	RDA5	-0.0342892
Chr3	19268184	RDA5	-0.0431971
Chr3	19268223	RDA5	-0.0428121
Chr3	19268255	RDA5	-0.0380003
Chr3	19268380	RDA5	-0.0317331
Chr3	19268395	RDA5	-0.0316909
Chr3	19283396	RDA5	0.0428475
Chr3	19293357	RDA5	-0.036613
Chr3	19293781	RDA5	-0.0344818
Chr3	19293827	RDA5	-0.0402563
Chr3	19293902	RDA5	-0.0317307
Chr3	19293967	RDA5	-0.0389333
Chr3	19294022	RDA5	-0.0470436
[truncated: 5,662 more rows]

## Sheet: TableS9
Table S9 Core adaptive variation associated with environmental variables identified by LFMM and RDA
chrom	pos	env	RDAaxis	value
Chr1	39685	bio13,bio16,bio18,bio2,bio3,bio4	RDA4	0.0454369
Chr1	39720	bio11,bio13,bio18,bio3,bio4	RDA4	0.0419113
Chr1	950040	bio1,bio10,bio11,bio15,bio5,bio8	RDA4	-0.0426081
Chr1	950057	bio1,bio10,bio11,bio15,bio5,bio8	RDA4	-0.0416568
Chr1	950066	bio1	RDA4	-0.0380902
Chr1	2392073	bio14	RDA5	-0.0403445
Chr1	4515350	bio4	RDA4	0.0445534
Chr1	4515547	bio1,bio11,bio20	RDA4	0.0445115
Chr1	4539645	bio11,bio20	RDA4	0.043889
Chr1	4539652	bio20	RDA4	0.0395414
Chr1	4544430	bio20	RDA4	0.0395414
Chr1	4544433	bio20	RDA4	0.0416835
Chr1	4544746	bio20	RDA4	0.0395414
Chr1	4554749	bio20	RDA4	0.0386466
Chr1	4554848	bio20	RDA4	0.0386466
Chr1	4585265	bio20	RDA4	0.0440299
Chr1	4589515	bio1,bio11,bio15,bio20,bio4	RDA4	0.04331
Chr1	4591238	bio20	RDA4	0.039725
Chr1	4614526	bio20	RDA4	0.0372655
Chr1	4741816	bio20	RDA4	0.0376048
Chr1	4742088	bio20	RDA4	0.0375678
Chr1	4762714	bio20	RDA4	0.0346983
Chr1	4762721	bio20	RDA4	0.0346983
Chr1	4762755	bio20	RDA4	0.0341422
Chr1	4762764	bio20	RDA4	0.0341422
Chr1	4762795	bio20	RDA4	0.0341422
Chr1	4762821	bio20	RDA4	-0.034321
Chr1	4762878	bio20	RDA4	0.034321
Chr1	4762910	bio20	RDA4	-0.034321
Chr1	4763069	bio20	RDA4	0.0396356
Chr1	4764099	bio20	RDA4	0.034321
Chr1	4764215	bio20	RDA4	0.034321
Chr1	4764248	bio20	RDA4	0.0363832
Chr1	4770235	bio20	RDA4	0.0377015
Chr1	4770286	bio20	RDA4	0.0386803
Chr1	4771289	bio20	RDA4	0.0345028
Chr1	4776393	bio20	RDA4	0.0368062
Chr1	4783056	bio20	RDA4	0.0363832
Chr1	4794331	bio20	RDA4	0.0363832
Chr1	4794555	bio20	RDA4	-0.0343784
Chr1	4819181	bio20	RDA4	-0.0347536
Chr1	4823193	bio20	RDA4	-0.0347536
Chr1	4823217	bio11,bio4	RDA4	0.0426152
Chr1	4823929	bio20	RDA4	-0.0362812
Chr1	4824063	bio20	RDA4	-0.0347536
Chr1	4824087	bio11,bio4	RDA4	0.0426152
Chr1	4827267	bio20	RDA4	-0.0336787
Chr1	4836342	bio4	RDA4	0.0422406
Chr1	4841111	bio20,bio4	RDA4	0.0429693
Chr1	4852401	bio20	RDA4	-0.0344621
Chr1	4879847	bio1,bio10,bio11,bio15,bio5,bio6,bio8,bio9	RDA4	-0.0360732
Chr1	4890567	bio11,bio4	RDA4	0.0428499
Chr1	4903342	bio11,bio4	RDA4	0.0411378
Chr1	4908756	bio11,bio3,bio4	RDA4	0.0417067
Chr1	4909164	bio11,bio4	RDA4	0.0461935
Chr1	4920773	bio11,bio4	RDA4	0.0437377
Chr1	4928449	bio11,bio4	RDA4	0.0437377
Chr1	4928536	bio4	RDA4	0.0395806
Chr1	4934191	bio1,bio11,bio3,bio4	RDA4	0.0446022
Chr1	4942676	bio1,bio10,bio11,bio3,bio4,bio5,bio6,bio8,bio9	RDA4	0.0435362
Chr1	4943643	bio11,bio4	RDA4	0.0437377
Chr1	4952880	bio4	RDA4	0.0400363
Chr1	4952881	bio4	RDA4	0.0400363
Chr1	4964061	bio11,bio3,bio4	RDA4	0.0449257
Chr1	4967021	bio1,bio11,bio4,bio6	RDA4	0.0462087
Chr1	4992575	bio20	RDA4	-0.0420969
Chr1	4992576	bio20	RDA4	0.0420969
Chr1	5006895	bio20,bio4	RDA4	0.0445483
Chr1	5008730	bio4	RDA4	0.0372279
Chr1	5011056	bio20	RDA4	0.0372231
Chr1	5011201	bio20	RDA4	0.0338337
Chr1	5011215	bio20	RDA4	-0.0338337
Chr1	5011394	bio4	RDA4	0.0379248
Chr1	5022701	bio11	RDA4	-0.0337393
Chr1	5047389	bio11,bio4	RDA4	-0.0460482
Chr1	5055796	bio1,bio11,bio4	RDA4	0.0424486
Chr1	5060647	bio20	RDA4	0.0341332
Chr1	5060651	bio20	RDA4	0.0341332
Chr1	5071187	bio20	RDA4	0.0430431
Chr1	5071206	bio20	RDA4	-0.0333291
Chr1	5087309	bio20	RDA4	0.0396523
Chr1	5087422	bio20	RDA4	-0.0330579
Chr1	7244117	bio20	RDA3	0.0459929
Chr1	7272383	bio20	RDA3	0.0372915
Chr1	7272384	bio20	RDA3	0.0372915
Chr1	8371154	bio14	RDA5	-0.0411025
Chr1	8371156	bio14	RDA5	-0.040797
Chr1	10407907	bio20	RDA4	0.0450049
Chr1	11468171	bio11,bio15	RDA4	-0.0423159
Chr1	11919798	bio14	RDA5	0.0343537
Chr1	12680432	bio1,bio10,bio14,bio5,bio8	RDA5	-0.0334383
Chr1	12680436	bio1,bio10,bio5,bio8	RDA5	-0.0321087
Chr1	14203919	bio18,bio20	RDA4	-0.0319116
Chr1	14204068	bio1,bio10,bio11,bio15,bio5,bio6,bio8,bio9	RDA4	-0.0351117
Chr1	17313528	bio1,bio10,bio11,bio5,bio8,bio9	RDA4	0.0359052
Chr1	17397597	bio3,bio4	RDA4	0.034178
Chr1	17397599	bio3,bio4	RDA4	0.0344681
Chr1	17397626	bio11,bio3,bio4	RDA4	0.0356504
Chr1	17853529	bio20	RDA3	0.0400187
Chr1	22258689	bio14	RDA5	-0.0352084
Chr1	24941712	bio20	RDA3	-0.0421667
Chr1	27495847	bio14,bio20	RDA3	-0.040037
Chr1	27503929	bio20	RDA3	-0.0371037
Chr1	30006632	bio14	RDA5	0.035857
Chr1	34635351	bio3	RDA4	0.0357022
Chr1	35605833	bio14	RDA5	0.0323363
Chr1	38146639	bio1,bio10,bio11,bio5,bio8,bio9	RDA4	0.0347561
Chr1	44877098	bio12,bio13,bio14,bio16,bio17,bio18,bio19,bio5,bio8	RDA5	0.0319281
Chr1	47077136	bio10,bio14,bio8	RDA5	-0.0313251
Chr10	1776966	bio14	RDA3	0.0418756
Chr10	1780576	bio14	RDA3	0.0418025
Chr10	4099589	bio14	RDA5	-0.031614
Chr10	4099612	bio14	RDA5	-0.0314246
Chr10	4156003	bio10,bio14,bio6	RDA5	-0.0322006
Chr10	4156020	bio14,bio6	RDA5	-0.0317898
Chr10	4156584	bio14,bio6	RDA5	0.0320724
Chr10	4157176	bio10,bio14,bio6,bio8	RDA5	-0.0316785
Chr10	4163442	bio1,bio10,bio14,bio6,bio8	RDA5	-0.0323894
Chr10	4265023	bio14	RDA5	-0.0310606
Chr10	5049821	bio1,bio10,bio14,bio15,bio18,bio5,bio8	RDA5	-0.032131
Chr10	5049858	bio1,bio10,bio14,bio15,bio18,bio5,bio8	RDA5	-0.032131
Chr10	5049874	bio1,bio10,bio14,bio15,bio18,bio5,bio8	RDA5	0.032131
Chr10	5061053	bio1,bio10,bio11,bio14,bio15,bio18,bio5,bio6,bio8,bio9	RDA5	-0.0322727
Chr10	5061083	bio1,bio10,bio11,bio14,bio15,bio5,bio6,bio8	RDA5	-0.0338211
Chr10	5061098	bio1,bio10,bio11,bio14,bio15,bio18,bio5,bio6,bio8	RDA5	-0.0335566
Chr10	5061119	bio1,bio10,bio11,bio14,bio15,bio5,bio6,bio8	RDA5	0.0323451
Chr10	5066990	bio1,bio10,bio11,bio14,bio5,bio6,bio8	RDA5	0.0322406
Chr10	5067061	bio1,bio10,bio11,bio14,bio5,bio6,bio8	RDA5	0.0337141
Chr10	5067062	bio1,bio10,bio11,bio14,bio15,bio16,bio18,bio5,bio6,bio8,bio9	RDA5	0.0327944
Chr10	5086293	bio1,bio10,bio11,bio14,bio5,bio6,bio8	RDA5	0.0322406
Chr10	6486552	bio14	RDA5	0.0325316
Chr10	6533624	bio14	RDA5	-0.0312166
Chr10	6533869	bio14	RDA5	-0.0312166
Chr10	6533913	bio14	RDA5	-0.0312166
Chr10	6533932	bio14	RDA5	-0.0312166
Chr10	6533960	bio14	RDA5	-0.0312166
Chr10	6533974	bio14	RDA5	-0.0312166
Chr10	6534022	bio14	RDA5	-0.0312166
Chr10	6534060	bio14	RDA5	-0.0316443
Chr10	6535047	bio14	RDA5	0.031706
Chr10	6535125	bio14	RDA5	0.032438
Chr10	6535200	bio14	RDA5	-0.0312166
Chr10	6535223	bio14	RDA5	-0.0312166
Chr10	6535231	bio14	RDA5	-0.0312166
Chr10	6535327	bio14	RDA5	-0.0312166
Chr10	6535342	bio14	RDA5	-0.0312166
Chr10	6728811	bio14	RDA5	-0.0309332
Chr10	6734110	bio14	RDA5	-0.0325305
Chr10	6734129	bio14	RDA5	-0.0325305
Chr10	6749089	bio1,bio10,bio18,bio5,bio8	RDA5	-0.0321497
Chr10	6749267	bio1,bio10,bio18,bio5,bio8	RDA5	-0.0317115
Chr10	7740513	bio14	RDA5	0.0380163
Chr10	7740516	bio14	RDA5	0.0384897
Chr10	7740522	bio14	RDA5	0.0380163
Chr10	7740532	bio14	RDA5	0.0361113
Chr10	8853619	bio14	RDA5	0.0389508
Chr10	9238472	bio1,bio10,bio14,bio5,bio6,bio8	RDA5	0.0413985
Chr10	9238579	bio1,bio10,bio14,bio5,bio6,bio8	RDA5	0.0413985
Chr10	9254223	bio10,bio14,bio6	RDA5	0.0334504
Chr10	9323790	bio1,bio10,bio14,bio5,bio6,bio8	RDA5	0.0332632
Chr10	9323837	bio1,bio10,bio14,bio5,bio6,bio8	RDA5	0.0332632
Chr10	9325464	bio1,bio10,bio14,bio5,bio6,bio8	RDA5	0.0332632
Chr10	9332312	bio1,bio10,bio14,bio5,bio6,bio8	RDA5	0.0332632
Chr10	9332366	bio1,bio10,bio14,bio5,bio6,bio8	RDA5	0.0332632
Chr10	9332503	bio1,bio10,bio14,bio5,bio6,bio8	RDA5	0.0332632
Chr10	9332542	bio1,bio10,bio14,bio5,bio6,bio8	RDA5	-0.0332632
Chr10	9332677	bio1,bio10,bio14,bio5,bio6,bio8	RDA5	0.0332632
Chr10	9344246	bio1,bio10,bio14,bio5,bio6,bio8	RDA5	0.0332632
Chr10	9344351	bio1,bio10,bio14,bio5,bio6,bio8	RDA5	0.0332632
Chr10	9344576	bio1,bio10,bio14,bio5,bio6,bio8	RDA5	0.0329051
Chr10	9367287	bio1,bio10,bio14,bio5,bio6,bio8	RDA5	0.0362164
Chr10	9368136	bio1,bio10,bio14,bio5,bio6,bio8	RDA5	0.0329051
Chr10	9374936	bio10,bio14,bio6,bio8	RDA5	0.0327287
Chr10	9375930	bio1,bio10,bio14,bio5,bio6,bio8	RDA5	-0.0309433
Chr10	9387193	bio1,bio10,bio14,bio5,bio6,bio8	RDA5	0.0321724
Chr10	9389868	bio1,bio10,bio11,bio14,bio5,bio6,bio8	RDA5	0.0346047
Chr10	9389920	bio1,bio10,bio14,bio5,bio6,bio8	RDA5	-0.0310172
Chr10	9390056	bio1,bio10,bio14,bio5,bio6,bio8	RDA5	0.0337201
Chr10	9407163	bio10,bio14,bio4,bio8	RDA5	-0.0333871
Chr10	9407183	bio14	RDA5	0.0383075
Chr10	9407242	bio10,bio14,bio4,bio5,bio6,bio8	RDA5	-0.0352741
Chr10	9407371	bio10,bio14,bio4,bio5,bio6,bio8	RDA5	-0.0352741
Chr10	9407540	bio10,bio14,bio4,bio5,bio6,bio8	RDA5	-0.0352741
Chr10	9407688	bio14	RDA5	0.0383075
Chr10	9407699	bio14	RDA5	0.0383075
Chr10	9407702	bio10,bio14,bio4,bio5,bio6,bio8	RDA5	-0.0352741
Chr10	9407728	bio14	RDA5	0.0383075
Chr10	9407801	bio14	RDA5	0.0383075
Chr10	9407830	bio10,bio14,bio4,bio5,bio8	RDA5	0.0404047
Chr10	9407838	bio10,bio14,bio4,bio5,bio8	RDA5	0.0413662
Chr10	9407842	bio10,bio14,bio4,bio5,bio8	RDA5	0.0413662
Chr10	9407851	bio10,bio14,bio4,bio8	RDA5	0.03915
Chr10	9407862	bio1,bio10,bio14,bio4,bio5,bio6,bio8	RDA5	-0.0351689
Chr10	9419282	bio10,bio14,bio6,bio8	RDA5	-0.0321822
Chr10	9427552	bio10,bio14,bio4,bio8	RDA5	-0.0333871
Chr10	9427567	bio10,bio14,bio4,bio8	RDA5	-0.0333871
Chr10	9450309	bio14,bio4	RDA5	0.0348697
Chr10	9450524	bio10,bio14,bio4,bio5,bio6,bio8	RDA5	0.0364724
Chr10	9450601	bio10,bio14,bio4,bio6,bio8	RDA5	0.0364574
Chr10	9450642	bio14	RDA5	0.0369364
Chr10	9450751	bio10,bio14,bio4,bio8	RDA5	-0.0363709
Chr10	9451767	bio14	RDA5	-0.0316854
Chr10	9451786	bio10,bio14,bio5,bio8	RDA5	0.0328091
Chr10	9451838	bio10,bio14,bio8	RDA5	0.036253
Chr10	9451858	bio10,bio14,bio8	RDA5	0.036253
Chr10	9451862	bio10,bio14,bio4,bio8	RDA5	-0.0345587
Chr10	9508779	bio14	RDA5	-0.0372993
Chr10	9508985	bio14	RDA5	-0.0321999
Chr10	9509046	bio14	RDA5	-0.0339042
Chr10	9521965	bio14	RDA5	-0.0315485
Chr10	9521976	bio14	RDA5	0.0317949
Chr10	9528787	bio14,bio4	RDA5	-0.0314847
Chr10	11972561	bio20	RDA3	-0.0380384
Chr10	12156071	bio20	RDA3	-0.0419327
Chr10	15082919	bio14	RDA5	-0.0328062
Chr10	21263174	bio1,bio10,bio11,bio14,bio15,bio18,bio5,bio6,bio8	RDA5	-0.0331597
Chr10	23862437	bio1,bio10,bio11,bio15,bio5,bio6,bio8,bio9	RDA4	-0.0328284
Chr10	25384337	bio14	RDA5	-0.0318823
Chr10	25633276	bio14	RDA5	0.037611
Chr10	27752992	bio14	RDA3	0.0511026
Chr10	27798352	bio14	RDA3	0.0474713
Chr10	27936348	bio14	RDA5	0.0330071
Chr10	27936355	bio14	RDA5	0.0330071
Chr11	74099	bio20	RDA4	0.0345179
Chr11	324469	bio20	RDA2	-0.0519605
Chr11	368417	bio20	RDA2	-0.0524966
Chr11	2944084	bio20	RDA3	-0.0372138
Chr11	3380028	bio17,bio19,bio20	RDA3	-0.0375985
Chr11	3382253	bio20	RDA3	-0.0413594
Chr11	3404782	bio20	RDA3	-0.0403458
Chr11	3405147	bio20	RDA3	-0.0487555
Chr11	3406019	bio20	RDA3	-0.044448
Chr11	3907931	bio14	RDA5	-0.0322205
Chr11	4130939	bio14	RDA5	0.0317208
Chr11	4152992	bio14	RDA5	-0.0355053
Chr11	4153003	bio14	RDA5	-0.0355053
Chr11	4202151	bio14	RDA5	-0.0387997
Chr11	4214793	bio14,bio6	RDA5	-0.034306
Chr11	4223731	bio14	RDA5	-0.0383421
Chr11	4232140	bio14	RDA5	-0.0336125
Chr11	4232141	bio14	RDA5	-0.0362972
Chr11	4244052	bio14	RDA5	-0.0386524
Chr11	4250117	bio14	RDA5	-0.0336578
Chr11	4250226	bio14	RDA5	-0.0309976
Chr11	6598863	bio4	RDA4	-0.0327868
Chr11	11953793	bio1,bio11	RDA4	-0.0331332
Chr11	12169014	bio14	RDA4	0.0369035
Chr11	16637413	bio14	RDA5	-0.0361268
Chr11	16637414	bio14	RDA5	-0.0361268
Chr11	19845680	bio3,bio4	RDA4	0.0448062
Chr11	19906534	bio3,bio4	RDA4	0.0411967
Chr11	19906540	bio4	RDA4	0.0362443
Chr11	22758650	bio1,bio11,bio12,bio13,bio15,bio16,bio18,bio20,bio5,bio9	RDA4	0.0441163
Chr11	23342968	bio13,bio16,bio18	RDA4	0.036524
Chr11	23351062	bio13,bio16,bio18,bio20	RDA4	0.0358759
Chr11	23360328	bio13,bio16,bio18	RDA4	-0.0331268
Chr11	23389720	bio20	RDA4	-0.0325249
Chr11	23573271	bio13,bio16,bio18	RDA4	-0.0331268
Chr11	23573794	bio18	RDA4	-0.0334163
Chr11	24135605	bio18	RDA4	-0.0329274
Chr11	24135629	bio18	RDA4	-0.0329274
Chr11	24135644	bio18	RDA4	-0.0329274
Chr11	24135752	bio18	RDA4	-0.0329274
Chr11	24158521	bio18	RDA4	-0.0326919
Chr11	24162946	bio18	RDA4	-0.0328943
Chr11	24162990	bio18	RDA4	-0.0326919
Chr11	24163104	bio18	RDA4	-0.0326919
Chr11	24163146	bio18	RDA4	-0.0326919
Chr11	24163154	bio18	RDA4	-0.0326919
Chr11	24163174	bio18	RDA4	-0.0326919
Chr11	24170416	bio18	RDA4	-0.0326919
Chr11	24170428	bio18	RDA4	-0.0326919
Chr11	24170443	bio18	RDA4	-0.0326919
Chr11	24173119	bio18	RDA4	-0.0322224
Chr11	24175183	bio18	RDA4	-0.0321543
Chr11	24175479	bio18	RDA4	-0.0326919
Chr11	24178114	bio18	RDA4	-0.0326919
Chr11	24198644	bio18	RDA4	-0.0325471
Chr11	24198793	bio18	RDA4	-0.0326919
Chr11	24202649	bio18	RDA4	-0.032962
Chr11	24232509	bio13,bio16,bio18	RDA4	-0.0338636
Chr11	24232526	bio12,bio13,bio16,bio18	RDA4	-0.0316907
Chr11	24232533	bio13,bio16,bio18	RDA4	-0.0316907
Chr11	24756914	bio1,bio10,bio11,bio15,bio5,bio6,bio8,bio9	RDA4	0.0482885
Chr11	24756939	bio1,bio11	RDA4	0.0415371
Chr11	24756942	bio1,bio10,bio11,bio5	RDA4	0.0422794
Chr11	26092114	bio20	RDA3	-0.0397726
Chr11	26092126	bio20	RDA3	-0.0395927
Chr11	26092175	bio20	RDA3	-0.0379546
Chr12	555524	bio14	RDA5	0.033677
Chr12	1816789	bio4	RDA4	-0.0329317
Chr12	1816805	bio4	RDA4	-0.0457713
Chr12	1816810	bio3,bio4	RDA4	-0.0516444
Chr12	1816811	bio4	RDA4	-0.047999
Chr12	1816814	bio4	RDA4	-0.0479129
Chr12	1816816	bio3,bio4	RDA4	-0.0382258
Chr12	2581035	bio1,bio11,bio5	RDA4	-0.0401839
Chr12	3595959	bio1,bio10,bio11,bio5,bio6,bio8,bio9	RDA4	-0.0331674
Chr12	3595992	bio1,bio10,bio11,bio5,bio8	RDA4	0.0338576
Chr12	3597573	bio1,bio10,bio11,bio5,bio8,bio9	RDA4	0.0358308
Chr12	5544378	bio4	RDA4	-0.038949
Chr12	7991741	bio1,bio11,bio3,bio9	RDA4	-0.0377082
Chr12	7991772	bio1,bio11,bio3,bio5,bio9	RDA4	-0.0351162
Chr12	7991776	bio1,bio11,bio5,bio9	RDA4	-0.0364707
Chr12	8009404	bio14	RDA5	0.0320502
Chr12	8323158	bio1,bio10,bio14,bio5,bio6,bio8	RDA5	0.0323905
Chr12	8323280	bio14	RDA5	0.0327423
Chr12	8323305	bio14	RDA5	0.0321686
Chr12	8323321	bio14	RDA5	-0.0340288
Chr12	8323331	bio14	RDA5	-0.0314705
Chr12	8323367	bio14	RDA5	0.031504
Chr12	8614672	bio14	RDA5	0.0327402
Chr12	8614973	bio14	RDA5	0.0331795
Chr12	8655479	bio14	RDA5	0.0321005
Chr12	8655608	bio14	RDA5	0.0321005
Chr12	8655628	bio14	RDA5	-0.0338967
Chr12	8655730	bio14	RDA5	-0.0335618
Chr12	8655755	bio14	RDA5	-0.0321005
Chr12	8655770	bio14	RDA5	-0.0321005
Chr12	8655829	bio14	RDA5	0.035243
Chr12	8667471	bio14	RDA5	0.0319521
Chr12	8667565	bio14	RDA5	0.0321005
Chr12	8667619	bio14	RDA5	0.0321005
Chr12	8667622	bio14	RDA5	0.0321005
Chr12	8667658	bio14	RDA5	0.0321005
Chr12	8667735	bio14	RDA5	0.0321005
Chr12	8667858	bio14	RDA5	0.0321005
Chr12	8667864	bio14	RDA5	0.0321005
Chr12	8675228	bio14	RDA5	0.0315772
Chr12	8675234	bio14	RDA5	0.0315772
Chr12	8675295	bio14	RDA5	0.0338967
Chr12	8675369	bio14	RDA5	-0.0338967
Chr12	8675445	bio14	RDA5	-0.0338967
Chr12	8675506	bio14	RDA5	-0.0338967
Chr12	8675517	bio14	RDA5	-0.0338967
Chr12	8675580	bio14	RDA5	-0.0337784
Chr12	8675581	bio14	RDA5	0.0337784
Chr12	8675588	bio14	RDA5	-0.0337784
Chr12	8675599	bio14	RDA5	-0.0337784
Chr12	8675607	bio14	RDA5	0.0337784
Chr12	8675623	bio14	RDA5	0.0319423
Chr12	8675642	bio14	RDA5	-0.0324437
Chr12	8679000	bio14	RDA5	-0.03126
Chr12	8679003	bio14	RDA5	-0.0317623
Chr12	8679405	bio14	RDA5	0.0316553
Chr12	8679596	bio14	RDA5	0.0331414
Chr12	8679611	bio14	RDA5	0.0343442
Chr12	8696069	bio14	RDA5	-0.0309032
Chr12	8699834	bio14	RDA5	-0.0346712
Chr12	8736779	bio14	RDA5	0.0359704
Chr12	8736803	bio14	RDA5	0.033994
Chr12	8736812	bio14	RDA5	0.0324922
Chr12	8736818	bio14	RDA5	0.0349277
Chr12	9011724	bio20	RDA4	0.0353731
Chr12	10744571	bio14	RDA5	-0.0330659
Chr12	13131745	bio14	RDA5	-0.0329838
Chr12	13131755	bio14	RDA5	-0.0334073
Chr12	16764770	bio1,bio10,bio11,bio15,bio5,bio8,bio9	RDA4	0.0398248
Chr12	17568937	bio1,bio11,bio18,bio20,bio5,bio9	RDA4	0.0415558
Chr12	17568974	bio1,bio11,bio18,bio20,bio5,bio9	RDA4	0.0387032
Chr12	17569080	bio1,bio11,bio18,bio5,bio9	RDA4	0.0384021
Chr12	17569123	bio1,bio11,bio18,bio5,bio9	RDA4	0.0384021
Chr12	17569249	bio5,bio9	RDA4	0.0374978
Chr12	17569454	bio18,bio5,bio9	RDA4	0.0374978
Chr12	17569541	bio20	RDA4	0.0410909
Chr12	17577714	bio1,bio11,bio15,bio3,bio4,bio9	RDA4	-0.0364503
Chr12	17584783	bio1,bio11,bio3,bio4	RDA4	-0.039036
Chr12	17584937	bio11,bio3,bio4	RDA4	0.0376008
Chr12	17584941	bio1,bio11,bio3,bio4	RDA4	-0.0404813
Chr12	17589182	bio1,bio11,bio3,bio4	RDA4	-0.0404599
Chr12	17670286	bio4	RDA4	-0.0371233
Chr12	17670360	bio4	RDA4	-0.0340678
Chr12	17670440	bio4	RDA4	-0.0340678
Chr12	17670475	bio4	RDA4	0.0340678
Chr12	17670533	bio4	RDA4	-0.0340678
Chr12	17670545	bio4	RDA4	-0.0340678
Chr12	17670606	bio4	RDA4	0.0340678
Chr12	17755849	bio15	RDA4	0.0377679
Chr12	22074031	bio14	RDA5	0.0314938
Chr12	22656068	bio10,bio14,bio15,bio6,bio8	RDA5	-0.0316618
Chr12	22699289	bio10,bio14,bio15,bio6,bio8	RDA5	-0.0315482
Chr12	22702795	bio10,bio14,bio15,bio6,bio8	RDA5	0.0333753
Chr12	22702932	bio1,bio10,bio14,bio15,bio6,bio8	RDA5	0.0317134
Chr12	22702933	bio1,bio10,bio14,bio15,bio6,bio8	RDA5	0.0317134
Chr12	22715556	bio10,bio14,bio15,bio6,bio8	RDA5	0.0315482
Chr12	22715638	bio10,bio14,bio15,bio6,bio8	RDA5	0.0315482
Chr12	22938232	bio14	RDA5	-0.0325786
Chr12	23860508	bio1,bio10,bio14,bio20,bio5,bio6,bio8	RDA5	-0.0312338
Chr12	24101281	bio1,bio10,bio11,bio5,bio8,bio9	RDA4	-0.0326562
Chr13	107493	bio14	RDA3	-0.0482037
Chr13	129355	bio14	RDA3	0.0464931
Chr13	138749	bio14	RDA3	-0.0529525
Chr13	147715	bio4	RDA3	-0.0519095
Chr13	193619	bio14	RDA3	-0.0454307
Chr13	202374	bio14	RDA3	-0.0499792
Chr13	204163	bio4	RDA3	-0.0466904
Chr13	250015	bio14	RDA3	-0.0484768
Chr13	293292	bio7	RDA3	0.0501137
Chr13	312346	bio14	RDA3	-0.0533779
Chr13	324736	bio6,bio7	RDA3	0.0461319
Chr13	414257	bio4	RDA3	-0.0480735
Chr13	423882	bio6	RDA3	0.0503993
Chr13	423903	bio6	RDA3	-0.0503993
Chr13	501213	bio14	RDA3	-0.0486677
Chr13	519050	bio7	RDA3	0.0442593
Chr13	526140	bio14	RDA3	0.0530563
Chr13	551460	bio14	RDA3	-0.0516968
Chr13	551642	bio7	RDA3	0.0519481
Chr13	621988	bio14,bio7	RDA3	0.0426011
Chr13	675940	bio14	RDA3	-0.0498608
Chr13	741930	bio7	RDA3	0.0466323
Chr13	741965	bio7	RDA3	0.0459358
Chr13	769094	bio7	RDA3	0.0378736
Chr13	775989	bio14	RDA3	-0.0525639
Chr13	776045	bio6	RDA3	-0.0445838
Chr13	776047	bio6	RDA3	-0.0445838
Chr13	776070	bio6,bio7	RDA3	0.0453024
Chr13	787551	bio6,bio7	RDA3	0.0411929
Chr13	787573	bio14	RDA3	-0.0468504
Chr13	798647	bio14	RDA3	-0.0435605
Chr13	842630	bio14,bio6	RDA3	-0.0436711
Chr13	842729	bio14,bio6	RDA3	0.0470947
Chr13	852388	bio14	RDA3	-0.0525892
Chr13	903276	bio6,bio7	RDA3	-0.0446371
Chr13	937168	bio4	RDA4	-0.0358284
Chr13	968084	bio14	RDA3	-0.044654
Chr13	981898	bio14,bio6	RDA3	-0.0397766
Chr13	983125	bio14	RDA5	-0.0317154
Chr13	983493	bio14,bio6	RDA3	0.0405043
Chr13	1033703	bio14	RDA3	0.0417139
Chr13	1033763	bio14	RDA3	0.042838
Chr13	1147459	bio14	RDA3	0.0533842
Chr13	1205014	bio14	RDA3	0.0465391
Chr13	1205155	bio14	RDA3	0.0488768
Chr13	1205173	bio14	RDA3	0.0497419
Chr13	1263286	bio14	RDA3	0.0396207
Chr13	1347866	bio14	RDA3	0.0498299
Chr13	2453732	bio14	RDA5	-0.0385831
Chr13	2626107	bio14	RDA5	0.0396197
Chr13	4152042	bio7	RDA3	0.0375991
Chr13	4152293	bio14	RDA3	0.0423573
Chr13	4152302	bio14	RDA3	0.0450624
Chr13	4156605	bio14,bio7	RDA3	0.0484816
Chr13	4157334	bio7	RDA3	0.0474455
Chr13	4194612	bio14	RDA3	0.0388779
Chr13	4195474	bio7	RDA3	0.0424989
Chr13	4195478	bio7	RDA3	0.0422825
Chr13	4195570	bio6,bio7	RDA3	0.0516013
Chr13	4195790	bio6	RDA3	0.0415796
Chr13	4196022	bio14	RDA3	0.0400076
Chr13	4201807	bio14	RDA3	0.0531385
Chr13	4203406	bio14,bio7	RDA3	0.0406977
Chr13	4203492	bio6,bio7	RDA3	0.0483038
Chr13	4203503	bio6,bio7	RDA3	0.0463881
Chr13	4240881	bio14	RDA5	0.0390638
Chr13	4241321	bio14,bio6	RDA3	0.0411209
Chr13	4256687	bio7	RDA3	0.0438666
Chr13	4256695	bio7	RDA3	0.0438666
Chr13	4364160	bio6	RDA3	-0.0477044
Chr13	4411670	bio7	RDA3	-0.0451755
Chr13	4504820	bio6	RDA3	0.0471976
Chr13	4512260	bio7	RDA3	-0.0491794
Chr13	4512301	bio7	RDA3	-0.0478633
Chr13	4527190	bio6,bio7	RDA3	-0.0392642
Chr13	5417892	bio1,bio11,bio3,bio4,bio5,bio9	RDA4	0.0345415
Chr13	11503956	bio17,bio19,bio20	RDA5	0.035199
Chr13	14765449	bio11,bio2,bio3,bio4	RDA4	0.047906
Chr13	20526432	bio14	RDA5	0.0317398
Chr13	20935329	bio14	RDA5	0.032069
Chr13	21210567	bio14	RDA5	0.033322
Chr13	21521579	bio1,bio10,bio11,bio5,bio8	RDA5	0.0351213
Chr13	21962772	bio14	RDA5	-0.038473
Chr13	21971133	bio14	RDA5	0.0339374
Chr13	21994430	bio14	RDA5	-0.0324904
Chr13	23540047	bio14	RDA3	0.0424606
Chr14	110461	bio14	RDA5	-0.0309458
Chr14	138833	bio14	RDA5	-0.0369085
Chr14	138926	bio14	RDA5	-0.0311844
Chr14	220451	bio14	RDA5	-0.0319508
Chr14	332766	bio14	RDA5	-0.03753
Chr14	345377	bio14	RDA5	-0.036475
Chr14	351894	bio14	RDA5	-0.0314036
Chr14	351966	bio14	RDA5	-0.036475
Chr14	352198	bio14	RDA5	-0.0408201
Chr14	352227	bio14	RDA5	-0.0348652
Chr14	355717	bio14	RDA5	-0.037169
Chr14	355744	bio14	RDA5	-0.0314036
Chr14	366267	bio14	RDA5	-0.0417999
Chr14	366613	bio14	RDA5	-0.037169
Chr14	374322	bio14	RDA5	-0.0308904
Chr14	374397	bio14	RDA5	-0.0323167
Chr14	374473	bio14	RDA5	-0.0317433
Chr14	377766	bio14	RDA5	-0.0347264
Chr14	381237	bio14	RDA5	-0.031454
Chr14	381314	bio14	RDA5	-0.0314036
Chr14	381369	bio14	RDA5	-0.036475
Chr14	381378	bio14	RDA5	-0.0314036
Chr14	381415	bio14	RDA5	-0.0314036
Chr14	381518	bio14	RDA5	-0.0314036
Chr14	381539	bio14	RDA5	-0.0314036
Chr14	381621	bio14	RDA5	-0.0314036
Chr14	381635	bio14	RDA5	-0.0314036
Chr14	381676	bio14	RDA5	-0.0314036
Chr14	381697	bio14	RDA5	-0.0314036
Chr14	381765	bio14	RDA5	-0.0332835
Chr14	382536	bio14	RDA5	-0.038212
Chr14	382548	bio14	RDA5	-0.032128
Chr14	383815	bio14	RDA5	-0.0333144
Chr14	393874	bio14	RDA5	-0.0314036
Chr14	393997	bio14	RDA5	-0.0314036
Chr14	394165	bio14	RDA5	-0.0314036
Chr14	394196	bio14	RDA5	-0.0314036
Chr14	394291	bio14	RDA5	-0.036475
Chr14	397138	bio14	RDA5	-0.0314036
Chr14	411680	bio10,bio14,bio8	RDA5	-0.0509221
Chr14	432096	bio14	RDA5	-0.0352213
Chr14	432263	bio14	RDA5	-0.0352213
Chr14	432292	bio14	RDA5	-0.0352213
Chr14	432304	bio14	RDA5	-0.0352213
Chr14	444806	bio14	RDA5	-0.0364001
Chr14	444841	bio14	RDA5	-0.0340357
Chr14	445135	bio14	RDA5	-0.0418422
Chr14	445732	bio14	RDA5	-0.0375967
Chr14	445807	bio14	RDA5	-0.0415605
Chr14	445948	bio14	RDA5	-0.0415605
Chr14	446177	bio14	RDA5	-0.0348758
Chr14	459505	bio14	RDA5	-0.0334685
Chr14	459785	bio14	RDA5	-0.0339688
Chr14	468150	bio14	RDA5	-0.0352213
Chr14	473784	bio14	RDA5	-0.0352239
Chr14	484058	bio14	RDA5	-0.0393656
Chr14	484070	bio14	RDA5	-0.0393656
Chr14	484106	bio14	RDA5	-0.0393656
Chr14	486974	bio14	RDA5	-0.04266
Chr14	486981	bio14	RDA5	-0.0399836
Chr14	487033	bio14	RDA5	-0.0317447
Chr14	487190	bio14	RDA5	-0.0356836
Chr14	487346	bio14	RDA5	0.0394501
Chr14	499657	bio14	RDA5	-0.0374177
Chr14	499838	bio14	RDA5	-0.0393656
Chr14	499870	bio14	RDA5	-0.0393656
Chr14	499873	bio14	RDA5	-0.0406824
Chr14	499920	bio14	RDA5	-0.0393656
Chr14	499976	bio14	RDA5	-0.0393656
Chr14	504668	bio14	RDA5	-0.0393656
Chr14	504687	bio14	RDA5	-0.0393656
Chr14	511896	bio14	RDA5	-0.0393656
Chr14	517712	bio14	RDA5	-0.0396437
Chr14	519429	bio14	RDA5	-0.0393656
Chr14	519462	bio14	RDA5	-0.0353198
Chr14	519474	bio14	RDA5	-0.0431265
Chr14	519540	bio14	RDA5	-0.0443214
Chr14	519771	bio14	RDA5	-0.0415882
Chr14	519867	bio14	RDA5	-0.0406824
Chr14	519922	bio14	RDA5	-0.0341658
Chr14	531209	bio14	RDA5	-0.0393656
Chr14	546920	bio14	RDA5	-0.0393656
Chr14	548855	bio14	RDA5	0.0406824
Chr14	548885	bio14	RDA5	-0.0393656
Chr14	554703	bio14	RDA5	-0.0393656
Chr14	578810	bio14	RDA5	-0.0393656
Chr14	582432	bio14	RDA5	-0.0393656
Chr14	595749	bio14	RDA5	-0.033985
Chr14	595991	bio14	RDA5	-0.0389869
Chr14	618524	bio14	RDA5	-0.0415915
Chr14	628202	bio14	RDA5	-0.0417179
Chr14	628247	bio14	RDA5	-0.0376173
Chr14	628292	bio14	RDA5	-0.0338429
Chr14	628333	bio14	RDA5	-0.0355174
Chr14	628334	bio14	RDA5	-0.0355174
Chr14	628396	bio14	RDA5	-0.0415915
Chr14	628416	bio14	RDA5	0.0355174
Chr14	628450	bio14	RDA5	-0.0355174
Chr14	628537	bio14	RDA5	-0.0338872
Chr14	628540	bio14	RDA5	0.0355174
Chr14	628542	bio14	RDA5	-0.0338872
Chr14	628600	bio14	RDA5	-0.035524
Chr14	628620	bio14	RDA5	-0.03747
Chr14	633389	bio14	RDA5	-0.0385042
Chr14	637500	bio14	RDA5	-0.0389098
Chr14	637522	bio14	RDA5	-0.0357787
Chr14	637544	bio14	RDA5	0.0323831
Chr14	637722	bio14	RDA5	0.0354689
Chr14	637735	bio14	RDA5	-0.0417624
Chr14	637764	bio14	RDA5	0.0323831
Chr14	637813	bio14	RDA5	-0.0381939
Chr14	637856	bio14	RDA5	-0.0376202
Chr14	637867	bio14	RDA5	-0.0383224
Chr14	637924	bio14	RDA5	-0.0423162
Chr14	637934	bio14	RDA5	-0.0374425
Chr14	643435	bio14	RDA5	-0.0381939
Chr14	643436	bio14	RDA5	-0.0381939
Chr14	653619	bio14	RDA5	-0.0322447
Chr14	653698	bio14	RDA5	-0.0323831
Chr14	653760	bio14	RDA5	-0.0323831
Chr14	653761	bio14	RDA5	-0.0323831
Chr14	653805	bio14	RDA5	-0.0323831
Chr14	653809	bio14	RDA5	-0.0323831
Chr14	653846	bio14	RDA5	-0.0323831
Chr14	653973	bio14	RDA5	0.0320984
Chr14	655456	bio14	RDA5	-0.0423162
Chr14	655457	bio14	RDA5	0.0323831
Chr14	655517	bio14	RDA5	0.0323831
Chr14	655581	bio14	RDA5	-0.0323831
Chr14	655594	bio14	RDA5	-0.0423162
Chr14	655710	bio14	RDA5	-0.0423162
Chr14	655878	bio14	RDA5	-0.0323831
Chr14	655904	bio14	RDA5	-0.0323831
Chr14	666631	bio14	RDA5	-0.0320437
Chr14	679529	bio10,bio14,bio4,bio8	RDA5	0.0388558
Chr14	679759	bio14	RDA5	-0.0381939
Chr14	683294	bio14,bio4	RDA5	-0.0388476
Chr14	693218	bio14	RDA5	-0.0384849
Chr14	705637	bio14,bio4	RDA5	-0.046975
Chr14	713626	bio14	RDA5	-0.0309698
Chr14	724225	bio14	RDA5	-0.0409291
Chr14	724272	bio14,bio4	RDA5	-0.0462359
Chr14	724410	bio14	RDA5	-0.0476404
Chr14	730154	bio14	RDA5	0.0330133
Chr14	730457	bio14	RDA5	-0.0408579
Chr14	730579	bio14	RDA5	-0.0400838
Chr14	733184	bio14	RDA5	-0.0319243
Chr14	733639	bio14	RDA5	0.0329372
Chr14	808411	bio14	RDA5	0.0322617
Chr14	808626	bio14	RDA5	-0.0388394
Chr14	817743	bio14	RDA5	0.0319963
Chr14	817750	bio14	RDA5	-0.0319963
Chr14	817790	bio14	RDA5	0.0319963
Chr14	817800	bio14	RDA5	0.0319963
Chr14	817848	bio14	RDA5	-0.0319963
Chr14	817862	bio14	RDA5	-0.0319963
Chr14	817924	bio14	RDA5	0.0319963
Chr14	861856	bio14	RDA5	0.031525
Chr14	864010	bio14	RDA5	0.0331405
Chr14	864048	bio14	RDA5	0.0358448
Chr14	864070	bio14	RDA5	0.0358448
Chr14	864260	bio14	RDA5	-0.0380237
Chr14	865638	bio14	RDA5	-0.0364843
Chr14	870321	bio14	RDA5	0.0325994
Chr14	870934	bio14	RDA5	-0.0346865
Chr14	890775	bio14	RDA5	-0.0348123
Chr14	1753641	bio14	RDA5	-0.0355185
Chr14	2471570	bio14,bio6	RDA5	-0.0311728
Chr14	2471622	bio14	RDA5	-0.0332705
Chr14	3315764	bio14	RDA5	0.0351094
Chr14	3333154	bio14	RDA5	0.0337362
Chr14	3341130	bio14	RDA5	-0.0355463
Chr14	3341138	bio14	RDA5	-0.0337362
Chr14	3341178	bio14	RDA5	-0.0355463
Chr14	3341179	bio14	RDA5	-0.0355463
Chr14	3341332	bio14	RDA5	0.0341941
Chr14	3341360	bio14	RDA5	0.0341941
Chr14	3341435	bio14	RDA5	0.0341941
Chr14	3341480	bio14	RDA5	-0.0355463
Chr14	3341550	bio14	RDA5	-0.0402487
Chr14	3341552	bio14	RDA5	-0.0402487
Chr14	3355127	bio14	RDA3	-0.037016
Chr14	3355616	bio14	RDA5	-0.0337362
Chr14	3362293	bio14	RDA5	0.0404996
Chr14	3369386	bio14	RDA5	-0.032028
Chr14	3369550	bio14	RDA5	-0.032028
Chr14	3369613	bio14	RDA5	-0.032028
Chr14	3370513	bio14	RDA3	-0.0370615
Chr14	3370513	bio14	RDA5	0.0326516
Chr14	3370646	bio14	RDA3	-0.0373366
Chr14	3376275	bio14	RDA5	-0.0351465
Chr14	3477455	bio14	RDA3	-0.0396701
Chr14	3477763	bio14	RDA3	-0.0396701
Chr14	3477877	bio14	RDA3	-0.0399356
Chr14	3492868	bio14	RDA3	-0.0393893
Chr14	3566945	bio14	RDA3	-0.0374465
Chr14	3566963	bio14	RDA3	-0.0374465
Chr14	3573094	bio14	RDA3	-0.0374465
Chr14	3573419	bio14	RDA3	-0.0390498
Chr14	4771971	bio1,bio11,bio3,bio4	RDA4	0.0351716
Chr14	6919527	bio11,bio3,bio4	RDA4	-0.0330776
Chr14	6956924	bio1,bio10,bio11,bio5,bio8,bio9	RDA4	0.0357723
Chr14	9232975	bio14	RDA5	0.0365235
Chr14	9233242	bio14,bio19	RDA5	0.0326626
Chr14	9233420	bio14	RDA5	0.0346569
Chr14	10267347	bio14	RDA5	-0.0382879
Chr14	10267360	bio14	RDA5	-0.0375252
Chr14	10267361	bio14	RDA5	-0.0375252
Chr14	10267367	bio14	RDA5	-0.0387573
Chr14	10267372	bio14	RDA5	-0.0371798
Chr14	10391984	bio14	RDA5	-0.031476
Chr14	11239158	bio20	RDA3	0.0414131
Chr14	11241746	bio20	RDA3	-0.0373838
Chr14	12728332	bio14	RDA5	0.032535
Chr14	15083206	bio11	RDA4	-0.0344963
Chr14	15828732	bio20	RDA2	-0.0481945
Chr14	15876986	bio20	RDA2	-0.0489119
Chr14	15999733	bio20	RDA2	0.0536397
Chr14	16022802	bio20	RDA2	-0.0536397
Chr14	16024827	bio20	RDA2	-0.0551613
Chr14	16024939	bio20	RDA2	0.0559306
Chr14	16024959	bio20	RDA2	-0.0538055
Chr14	16024977	bio20	RDA2	0.0559306
Chr14	16025010	bio20	RDA2	-0.0559306
Chr14	16025063	bio20	RDA2	-0.0559306
Chr14	16033369	bio20	RDA2	-0.0534197
Chr14	16086041	bio20	RDA3	0.0373338
Chr14	20728673	bio1,bio10,bio11,bio5,bio6,bio8	RDA4	0.0403244
Chr14	23130255	bio20	RDA3	0.0470089
Chr15	59756	bio14	RDA5	-0.0335913
Chr15	3057044	bio10,bio14,bio15,bio8	RDA5	-0.03358
Chr15	3227339	bio14,bio4	RDA5	0.0326977
Chr15	3325811	bio14	RDA5	0.0366798
Chr15	3395379	bio14	RDA5	0.0363639
Chr15	3442955	bio14	RDA5	0.0353813
Chr15	3520412	bio14	RDA5	0.0367474
Chr15	3777833	bio14	RDA5	0.0319245
Chr15	3778059	bio14	RDA5	-0.0344157
Chr15	3880653	bio14,bio20	RDA5	0.0414594
Chr15	3880656	bio14,bio20	RDA5	-0.039163
Chr15	3880678	bio14,bio20	RDA5	-0.0406283
Chr15	3880688	bio14,bio20	RDA5	-0.0431193
Chr15	3900469	bio14	RDA5	-0.0359804
Chr15	3900651	bio14	RDA5	-0.0359804
Chr15	3900828	bio14	RDA5	-0.0325415
Chr15	3913663	bio14	RDA5	-0.0325415
Chr15	3913764	bio14	RDA5	-0.0327596
Chr15	4063393	bio14	RDA5	-0.0359329
Chr15	4063444	bio14	RDA5	-0.0333913
Chr15	4067301	bio14	RDA5	0.0362713
Chr15	4067322	bio14	RDA5	-0.0352904
Chr15	4067363	bio14	RDA5	-0.0371967
Chr15	4067401	bio14	RDA5	-0.0371967
Chr15	4067482	bio14	RDA5	-0.0371967
Chr15	4067595	bio14	RDA5	-0.0405608
Chr15	4070675	bio14	RDA5	-0.0319536
Chr15	4070736	bio14	RDA5	-0.0319536
Chr15	4070905	bio14	RDA5	-0.0350854
Chr15	4605188	bio14	RDA5	-0.032363
Chr15	4630293	bio14	RDA3	0.0384009
Chr15	4630293	bio14	RDA5	-0.0373156
Chr15	4630299	bio14	RDA3	-0.0380746
Chr15	4630299	bio14	RDA5	0.0386213
Chr15	4630301	bio14	RDA5	-0.0387628
Chr15	4630326	bio14	RDA5	-0.0365683
Chr15	4630340	bio14	RDA5	-0.0365254
Chr15	4630341	bio14	RDA5	-0.0365254
Chr15	4630348	bio14	RDA5	-0.0366728
Chr15	4630353	bio14	RDA5	0.0366403
Chr15	4630359	bio14	RDA5	-0.0366747
Chr15	4630366	bio14	RDA5	0.0363735
Chr15	4630369	bio14	RDA5	-0.0377914
Chr15	4630376	bio14	RDA5	0.0375471
Chr15	4630396	bio14	RDA5	0.0395695
Chr15	4630422	bio14	RDA5	0.0373162
Chr15	4630473	bio14	RDA5	0.0370654
Chr15	4630522	bio14	RDA5	-0.0357907
Chr15	4630548	bio14	RDA5	0.0370654
Chr15	4630566	bio14	RDA5	-0.0370654
Chr15	4630640	bio14	RDA5	-0.0370654
Chr15	4630679	bio14	RDA5	-0.0379737
Chr15	4641378	bio14	RDA5	-0.0469594
Chr15	4641480	bio14	RDA5	-0.0356247
Chr15	4641598	bio14	RDA5	-0.0343025
Chr15	4641600	bio14	RDA5	-0.0366455
Chr15	4641620	bio14	RDA5	-0.0335563
Chr15	4641668	bio14	RDA5	-0.0343138
Chr15	4641734	bio14	RDA5	-0.0366555
Chr15	4646541	bio14	RDA5	-0.0384777
Chr15	4646555	bio14	RDA5	-0.0378457
Chr15	4646592	bio14	RDA5	-0.0343025
Chr15	4646733	bio14	RDA5	-0.0362667
Chr15	4646807	bio14	RDA5	-0.0343025
Chr15	4654552	bio14	RDA5	-0.0370648
Chr15	4654908	bio14	RDA5	-0.0366455
Chr15	4658587	bio14	RDA5	-0.0366455
Chr15	4678549	bio14	RDA5	-0.0366455
Chr15	4686837	bio14	RDA5	-0.034995
Chr15	4686904	bio14	RDA5	-0.0366455
Chr15	4686906	bio14	RDA5	-0.0366455
Chr15	4687254	bio14	RDA5	-0.0358623
Chr15	4688174	bio14	RDA5	0.0358623
Chr15	4695596	bio14	RDA5	-0.0373821
Chr15	4695660	bio14	RDA5	0.0366455
Chr15	4695840	bio14	RDA5	0.0322322
Chr15	4695858	bio14	RDA5	0.0322322
Chr15	4695903	bio14	RDA5	-0.0366455
Chr15	4709725	bio14	RDA5	-0.0343025
Chr15	4730229	bio14	RDA5	-0.038152
Chr15	4751791	bio14,bio3,bio4	RDA5	-0.0346248
Chr15	4767466	bio14	RDA5	-0.0370976
Chr15	4794176	bio14	RDA5	-0.0317918
Chr15	4798578	bio14	RDA5	0.0351673
Chr15	4798714	bio14	RDA5	-0.0317918
Chr15	4798829	bio14	RDA5	-0.0317918
Chr15	4798864	bio14	RDA5	0.0324403
Chr15	4798881	bio14	RDA5	0.0324403
Chr15	4805165	bio14	RDA5	-0.0317918
Chr15	4805240	bio14	RDA5	0.0324403
Chr15	4805253	bio14	RDA5	0.0324403
Chr15	4805317	bio14	RDA5	-0.0317918
Chr15	4805339	bio14	RDA5	0.0324403
Chr15	4805393	bio14	RDA5	0.0324403
Chr15	4805404	bio14	RDA5	0.0324403
Chr15	4807894	bio14	RDA5	0.0398325
Chr15	4807908	bio14	RDA5	-0.033942
Chr15	4807928	bio14	RDA5	0.035847
Chr15	4807947	bio14	RDA5	0.0373225
Chr15	4807953	bio14	RDA5	0.0373225
Chr15	4807968	bio14	RDA5	0.0373225
Chr15	4808057	bio14	RDA5	0.037556
Chr15	4808099	bio14	RDA5	0.0376048
Chr15	4808143	bio14	RDA5	-0.037556
Chr15	4808186	bio14	RDA5	0.0376048
Chr15	4808389	bio14	RDA5	-0.0332401
Chr15	4829262	bio14	RDA5	-0.0356768
Chr15	4833515	bio14	RDA5	0.0352999
Chr15	4833518	bio14	RDA5	-0.0336021
Chr15	5866381	bio14	RDA5	-0.0330332
Chr15	5884038	bio14	RDA5	-0.0331775
Chr15	5936262	bio14	RDA5	-0.0309559
Chr15	5937924	bio14	RDA5	-0.0370496
Chr15	5939270	bio14	RDA5	-0.0343346
Chr15	5948632	bio14	RDA5	-0.0360456
Chr15	5948633	bio14	RDA5	-0.0360456
Chr15	6077963	bio14	RDA5	0.0369351
Chr15	6078011	bio14	RDA5	0.0341584
Chr15	6084372	bio14	RDA5	0.0320602
Chr15	6096092	bio14	RDA5	-0.0365376
Chr15	6099244	bio14	RDA5	-0.0380482
Chr15	6105738	bio14,bio18	RDA5	-0.0364144
Chr15	6106044	bio14	RDA5	0.0342921
Chr15	6117905	bio14	RDA5	-0.036435
Chr15	6118018	bio14	RDA5	-0.0361051
Chr15	6118034	bio14	RDA5	-0.0361051
Chr15	6118210	bio14	RDA5	-0.0361051
Chr15	6118332	bio14	RDA5	0.0361051
Chr15	6118482	bio14	RDA5	0.0361051
Chr15	6118503	bio14	RDA5	0.0361051
Chr15	6118726	bio14	RDA5	-0.0456083
Chr15	6118752	bio14	RDA5	0.0456946
Chr15	6128608	bio14	RDA5	-0.0361051
Chr15	6132568	bio14	RDA5	-0.0361051
Chr15	6156284	bio14	RDA5	-0.0317055
Chr15	6586658	bio14	RDA5	-0.0324343
Chr15	6586816	bio14	RDA5	-0.0324343
Chr15	6586818	bio14	RDA5	-0.0324343
Chr15	8108363	bio7	RDA2	0.0519089
Chr15	8108369	bio7	RDA2	0.0502269
Chr15	8328065	bio7	RDA3	0.0420486
Chr15	8328074	bio7	RDA3	0.0420486
Chr15	10289992	bio1,bio11,bio6	RDA4	-0.0333956
Chr15	10307857	bio11,bio15	RDA4	-0.041829
Chr15	10318367	bio15	RDA4	-0.0357554
Chr15	11151928	bio4	RDA4	-0.0326893
Chr15	11169973	bio4	RDA4	-0.0347117
Chr15	11182064	bio4	RDA4	-0.0346542
Chr15	11182093	bio4	RDA4	0.035792
Chr15	11182139	bio4	RDA4	-0.0342766
Chr15	11184690	bio4	RDA4	-0.036239
Chr15	11184751	bio4	RDA4	-0.035792
Chr15	11184784	bio4	RDA4	-0.035792
Chr15	11190875	bio3,bio4	RDA4	-0.039354
Chr15	11191033	bio3,bio4	RDA4	-0.0367388
Chr15	11191147	bio3,bio4	RDA4	-0.0394241
Chr15	11191230	bio4	RDA4	-0.0382235
Chr15	11191265	bio4	RDA4	-0.0382518
Chr15	11191323	bio4	RDA4	-0.0389646
Chr15	11191527	bio4	RDA4	-0.0389646
Chr15	11236170	bio4	RDA4	-0.0364151
Chr15	11261309	bio4	RDA4	0.0362347
Chr15	11265882	bio4	RDA4	-0.0362347
Chr15	11266902	bio4	RDA4	-0.0362347
Chr15	11278030	bio4	RDA4	-0.0360264
Chr15	11890109	bio4	RDA4	-0.0328457
Chr15	11890324	bio4	RDA4	-0.0328457
Chr15	11890372	bio4	RDA4	-0.0328457
Chr15	11902483	bio4	RDA4	0.0356466
Chr15	11902495	bio4	RDA4	0.0337501
Chr15	11926123	bio4	RDA4	0.0353511
Chr15	11934381	bio11	RDA4	0.0339418
Chr15	11952396	bio11,bio4	RDA4	0.0368236
Chr15	12013586	bio11	RDA4	0.0350659
Chr15	12020559	bio1,bio11,bio6	RDA4	0.0354225
Chr15	12020561	bio1,bio11,bio6	RDA4	0.0354225
Chr15	12028244	bio1,bio10,bio11,bio15,bio18,bio5,bio6,bio8	RDA4	0.0361997
Chr15	12028312	bio1,bio10,bio11,bio15,bio18,bio5,bio6,bio8	RDA4	0.0361997
Chr15	12029277	bio1,bio10,bio11,bio15,bio18,bio5,bio6,bio8	RDA4	0.0356741
Chr15	12031949	bio1,bio10,bio11,bio15,bio18,bio5,bio6,bio8	RDA4	0.0348718
Chr15	12617459	bio11,bio13,bio18,bio3,bio4	RDA4	0.033734
Chr15	13520977	bio4	RDA4	-0.03996
Chr15	13521008	bio4	RDA4	-0.0326462
Chr15	13728012	bio6,bio7	RDA3	0.0372971
Chr15	14329593	bio4	RDA4	-0.0334077
Chr15	17408055	bio14	RDA5	0.033956
Chr15	17408081	bio14	RDA5	0.0332195
Chr15	17457843	bio14	RDA5	-0.0309576
Chr15	17513614	bio14	RDA5	-0.031277
Chr2	651181	bio14	RDA5	0.0321886
Chr2	651250	bio14	RDA5	0.0335197
Chr2	651290	bio14	RDA5	0.0329871
Chr2	651291	bio14	RDA5	0.0329871
Chr2	651339	bio14	RDA5	0.0367875
Chr2	651341	bio14	RDA5	-0.0361005
Chr2	651386	bio14	RDA5	0.0350782
Chr2	5777484	bio14	RDA5	-0.0373776
Chr2	9505923	bio1,bio11	RDA4	-0.0326678
Chr2	9505930	bio1,bio11	RDA4	-0.0326678
Chr2	9506019	bio1,bio11	RDA4	-0.0326678
Chr2	9506035	bio1,bio11	RDA4	-0.0326678
Chr2	9506042	bio1,bio11	RDA4	-0.0326678
Chr2	9695198	bio11	RDA4	-0.0356158
Chr2	9695202	bio11	RDA4	-0.0349196
Chr2	9695203	bio11	RDA4	-0.0349519
Chr2	9881476	bio3,bio4	RDA4	-0.0386525
Chr2	9881482	bio4	RDA4	-0.033876
Chr2	12853815	bio4	RDA3	-0.037689
Chr2	12853824	bio3,bio4	RDA3	0.0391627
Chr2	12853824	bio3,bio4	RDA4	-0.035081
Chr2	12853850	bio3,bio4	RDA4	0.0354491
Chr2	12853860	bio4	RDA4	-0.0374112
Chr2	12853862	bio4	RDA4	-0.0374112
Chr2	13118859	bio4	RDA4	-0.0657981
Chr2	13904595	bio14	RDA5	0.0324488
Chr2	13904603	bio14	RDA5	0.0324678
Chr2	16203420	bio14	RDA5	-0.0368444
Chr2	17321965	bio14	RDA5	-0.0319405
Chr2	17321991	bio14	RDA5	-0.0326338
Chr2	17321992	bio14	RDA5	-0.0312175
Chr2	17586068	bio14	RDA5	0.0329387
Chr2	17586074	bio14	RDA5	0.0333113
Chr2	17586086	bio14	RDA5	0.033189
Chr2	17586094	bio14	RDA5	0.036568
Chr2	19307883	bio14	RDA5	-0.0359239
Chr2	19307895	bio1,bio10,bio14,bio15,bio18,bio5,bio8	RDA5	-0.0339262
Chr2	19333437	bio14	RDA5	-0.0356978
Chr2	19377627	bio1,bio10,bio11,bio15,bio5,bio6,bio8	RDA4	0.0358061
Chr2	19407652	bio1,bio10,bio11,bio15,bio5,bio6,bio8	RDA4	-0.0339926
Chr2	19407654	bio1,bio10,bio11,bio15,bio5,bio6,bio8	RDA4	-0.0341168
Chr2	19704883	bio10,bio14,bio18,bio20,bio8	RDA5	0.0385222
Chr2	19704886	bio1,bio10,bio14,bio16,bio18,bio20,bio5,bio6,bio8	RDA5	-0.0412817
Chr2	19704889	bio1,bio10,bio11,bio13,bio14,bio15,bio16,bio18,bio20,bio5,bio6,bio8,bio9	RDA5	-0.0357223
Chr2	19704891	bio1,bio10,bio11,bio14,bio16,bio18,bio20,bio5,bio6,bio8	RDA5	-0.0413554
Chr2	19704908	bio1,bio10,bio11,bio14,bio18,bio20,bio5,bio6,bio8	RDA5	-0.0382829
Chr2	19705274	bio1,bio10,bio11,bio14,bio15,bio18,bio5,bio6,bio8,bio9	RDA4	-0.0326996
Chr2	19705298	bio14	RDA5	-0.0343174
Chr2	19705662	bio1,bio10,bio11,bio14,bio15,bio18,bio5,bio6,bio8,bio9	RDA5	-0.0327262
Chr2	19711793	bio14	RDA5	0.0367342
Chr2	19747679	bio14,bio20	RDA5	0.0454835
Chr2	20060251	bio20	RDA4	0.03391
Chr2	20232638	bio10,bio14,bio6,bio8	RDA5	0.0321003
Chr2	20232658	bio10,bio14,bio18,bio20,bio8	RDA5	0.0345121
Chr2	20358794	bio1,bio10,bio11,bio15,bio5,bio6,bio8	RDA4	0.0349868
Chr2	20651733	bio14	RDA5	-0.0321561
Chr2	20679549	bio1,bio10,bio11,bio15,bio6,bio8	RDA4	0.035336
Chr2	20679550	bio1,bio10,bio11,bio15,bio6,bio8	RDA4	0.035336
Chr2	20689084	bio1,bio10,bio11,bio15,bio5,bio6,bio8	RDA4	-0.0316272
Chr2	20689091	bio1,bio10,bio11,bio15,bio5,bio6,bio8	RDA4	0.0379964
Chr2	20689105	bio1,bio10,bio11,bio15,bio6,bio8	RDA4	-0.0359112
Chr2	20689126	bio1,bio10,bio11,bio15,bio5,bio6,bio8	RDA4	0.0350489
Chr2	21379190	bio1,bio10,bio11,bio5,bio6,bio8,bio9	RDA4	0.0348106
Chr2	23484546	bio14	RDA5	-0.036576
Chr2	25218665	bio14	RDA5	-0.0311847
Chr2	25218670	bio14	RDA5	-0.0331599
Chr2	32491537	bio1,bio11	RDA4	-0.034244
Chr2	32491541	bio11	RDA4	-0.0340416
Chr2	34428588	bio14	RDA5	0.0354406
Chr2	34513381	bio14	RDA5	-0.0324889
Chr2	36573640	bio14	RDA5	0.0321371
Chr2	36580112	bio14	RDA5	-0.0358365
Chr2	36584681	bio14	RDA5	0.0373334
Chr2	36646198	bio14	RDA5	-0.0365101
Chr2	36646338	bio14	RDA5	-0.0337801
Chr2	36646405	bio14	RDA5	-0.0337801
Chr2	36646472	bio14	RDA5	-0.0337801
Chr2	36646499	bio14	RDA5	-0.0337801
Chr2	36646523	bio14	RDA5	-0.0337801
Chr2	36646525	bio14	RDA5	-0.0337801
Chr2	36646531	bio14	RDA5	0.0337801
Chr2	36647453	bio14	RDA5	-0.0345839
Chr2	36647573	bio14	RDA5	0.0320994
Chr2	36647607	bio14	RDA5	0.0320994
Chr2	36647823	bio14	RDA5	-0.0316517
Chr2	36647928	bio10,bio14,bio6,bio8	RDA5	0.0359455
Chr2	36647938	bio10,bio14,bio15,bio6,bio8	RDA5	0.0331141
Chr2	36656641	bio14	RDA5	0.0360648
Chr2	36656731	bio14	RDA5	0.0360648
Chr2	36656876	bio14	RDA5	0.0360648
Chr2	36657044	bio14	RDA5	-0.0357246
Chr2	36660992	bio14	RDA5	-0.0376452
Chr2	36660993	bio14	RDA5	-0.0368882
Chr2	36660999	bio14	RDA5	-0.0376452
Chr2	36661001	bio14	RDA5	-0.0376452
Chr2	36661135	bio14	RDA5	0.0381692
Chr2	36661257	bio14	RDA5	0.0357207
Chr2	36661262	bio14	RDA5	-0.0373773
Chr2	36661274	bio14	RDA5	-0.0367252
Chr2	36661276	bio14	RDA5	-0.0353402
Chr2	36661285	bio14	RDA5	0.0362381
Chr2	36661301	bio14	RDA5	-0.0419717
Chr2	36671003	bio14	RDA5	-0.033253
Chr2	36671202	bio14	RDA5	0.0343637
Chr2	36675422	bio14	RDA5	-0.033253
Chr2	36679310	bio14	RDA5	-0.0343669
Chr2	36679365	bio14,bio6	RDA5	-0.0336573
Chr2	36689503	bio14	RDA5	0.0358178
Chr2	36689590	bio14	RDA5	-0.0362812
Chr2	36689591	bio14	RDA5	-0.0362812
Chr2	36693746	bio14	RDA5	0.0344236
Chr2	36693903	bio14	RDA5	-0.0362812
Chr2	36694103	bio14	RDA5	-0.0362812
Chr2	36694134	bio14	RDA5	-0.0362812
Chr2	36728573	bio10,bio14,bio20,bio8	RDA5	-0.0339249
Chr2	37024232	bio14	RDA5	-0.0310565
Chr2	37024263	bio14	RDA5	0.0317497
Chr2	37024340	bio14	RDA5	-0.0320682
Chr2	37024382	bio14	RDA5	0.0329825
Chr2	37024418	bio14	RDA5	0.0346574
Chr2	37044333	bio14	RDA5	-0.0323094
Chr2	37044463	bio14	RDA5	0.032053
Chr2	37044488	bio14	RDA5	-0.032053
Chr2	37044538	bio14	RDA5	-0.0314042
Chr2	37075151	bio14	RDA5	-0.0354489
Chr2	37075269	bio14	RDA5	-0.0350683
Chr2	37077883	bio14,bio4	RDA5	0.0325961
Chr2	37128967	bio14,bio4,bio6	RDA5	-0.0317223
Chr2	37135458	bio14	RDA5	0.0329163
Chr2	37159962	bio14,bio4	RDA5	-0.0359414
Chr2	37159996	bio14,bio4	RDA5	0.0341946
Chr2	37160362	bio14	RDA5	0.0315704
Chr2	37160393	bio14	RDA5	-0.0333362
Chr2	37160591	bio14	RDA5	-0.0333362
Chr2	37160677	bio14	RDA5	0.0315385
Chr2	37160742	bio14	RDA5	0.0335987
Chr2	37166821	bio14	RDA5	-0.0313611
Chr2	37175824	bio14,bio4	RDA5	-0.0334644
Chr2	37175829	bio14	RDA5	-0.0320783
Chr2	37175852	bio14	RDA5	-0.0310991
Chr2	37175901	bio14	RDA5	0.0324093
Chr2	37175968	bio14	RDA5	-0.0313611
Chr2	37176013	bio14	RDA5	-0.0313611
Chr2	37176069	bio14	RDA5	-0.0313611
Chr2	37176129	bio14	RDA5	-0.0313611
Chr2	37176180	bio14	RDA5	-0.0313611
Chr2	37176201	bio14	RDA5	-0.0313611
Chr2	37176264	bio14	RDA5	-0.0313611
Chr2	37176323	bio14	RDA5	-0.0313611
Chr2	37183475	bio14,bio6	RDA5	-0.0356097
Chr2	37183503	bio14,bio6	RDA5	0.0333037
Chr2	37183519	bio14	RDA5	0.0314914
Chr2	37183524	bio14,bio6	RDA5	-0.0344299
Chr2	37191498	bio14,bio6	RDA5	0.0353497
Chr3	3518056	bio1,bio10,bio11,bio5,bio8	RDA4	-0.0358411
Chr3	5267968	bio17,bio19,bio2,bio7	RDA2	-0.0592403
Chr3	5291798	bio7	RDA2	0.0550075
Chr3	5292055	bio17,bio7	RDA2	-0.0549169
Chr3	5292063	bio17,bio7	RDA2	0.0549169
Chr3	5295308	bio7	RDA2	0.0551626
Chr3	5295312	bio7	RDA2	0.0551626
Chr3	5295319	bio7	RDA2	0.0551626
Chr3	5295333	bio7	RDA2	0.0551626
Chr3	5295335	bio7	RDA2	0.0551626
Chr3	5295340	bio7	RDA2	0.0551626
Chr3	5295350	bio7	RDA2	0.0551626
Chr3	5295366	bio7	RDA2	0.0551626
Chr3	5295369	bio7	RDA2	0.0551626
Chr3	5295375	bio7	RDA2	0.0551626
Chr3	5295417	bio17,bio7	RDA2	-0.0563339
Chr3	5295425	bio17,bio7	RDA2	-0.0563339
Chr3	5295483	bio17,bio7	RDA2	0.0563339
Chr3	5332298	bio7	RDA2	0.0525197
Chr3	5336635	bio7	RDA2	0.0518338
Chr3	5336774	bio7	RDA2	0.0547451
Chr3	5336963	bio7	RDA2	-0.0495485
Chr3	5337078	bio7	RDA2	0.0527208
Chr3	10438815	bio14	RDA5	-0.0333732
Chr3	11495991	bio12,bio13,bio16,bio17,bio18,bio19,bio2,bio3,bio7	RDA2	-0.054352
Chr3	11496008	bio12,bio13,bio16,bio17,bio18,bio19,bio2,bio3,bio7	RDA2	-0.054352
Chr3	11496280	bio12,bio13,bio16,bio17,bio18,bio19,bio2,bio3,bio7	RDA2	0.054352
Chr3	11496458	bio14,bio2,bio7	RDA2	-0.04946
Chr3	11531660	bio12,bio13,bio16,bio17,bio18,bio19,bio2,bio7	RDA2	-0.0485767
Chr3	12318696	bio20	RDA3	-0.041711
Chr3	16107046	bio14	RDA5	-0.0318924
Chr3	16224281	bio14	RDA5	0.034745
Chr3	16224282	bio14	RDA5	-0.034745
Chr3	17367342	bio14	RDA5	-0.0332594
Chr3	18364781	bio14	RDA5	-0.032007
Chr3	18408302	bio1,bio10,bio14,bio5,bio6,bio8	RDA5	-0.0362832
Chr3	18411457	bio14	RDA5	-0.032778
Chr3	18411635	bio14	RDA5	-0.032778
Chr3	18437846	bio1,bio10,bio14,bio17,bio18,bio19,bio5,bio8	RDA5	-0.0452484
Chr3	18471826	bio14	RDA5	-0.0354733
Chr3	18481799	bio14	RDA5	-0.0342803
Chr3	18481862	bio14	RDA5	-0.034514
Chr3	18482026	bio14	RDA5	-0.0390391
Chr3	18488194	bio14	RDA5	-0.038034
Chr3	18488264	bio14	RDA5	-0.0336636
Chr3	18494363	bio14	RDA5	-0.0351054
Chr3	18506759	bio1,bio10,bio14,bio5,bio8	RDA5	-0.0461985
Chr3	18506775	bio1,bio10,bio11,bio14,bio18,bio5,bio6,bio8,bio9	RDA5	-0.0495349
Chr3	18518413	bio14	RDA5	-0.0338043
Chr3	18519721	bio14	RDA5	-0.0338043
Chr3	18519794	bio14	RDA5	-0.0336219
Chr3	18521148	bio14	RDA5	-0.0345789
Chr3	18531554	bio14	RDA5	-0.0338043
Chr3	18542804	bio14	RDA5	-0.0338043
Chr3	18544757	bio14	RDA5	-0.0323265
Chr3	18560222	bio14	RDA5	-0.033672
Chr3	18564116	bio1,bio10,bio5,bio8	RDA5	-0.0312714
Chr3	18570887	bio14	RDA5	-0.0343948
Chr3	18576503	bio14	RDA5	-0.0362857
Chr3	18577017	bio14	RDA5	-0.0313045
Chr3	18594600	bio14	RDA5	-0.0372063
Chr3	18594619	bio14	RDA5	-0.0399058
Chr3	18595158	bio14	RDA5	-0.0331285
Chr3	18608335	bio10,bio14,bio5,bio8	RDA5	-0.0367821
Chr3	18608585	bio14	RDA5	-0.035082
Chr3	18608587	bio14	RDA5	-0.035082
Chr3	18624114	bio14	RDA5	-0.0356083
Chr3	18624175	bio14	RDA5	-0.0356083
Chr3	18635358	bio14	RDA5	-0.0356083
Chr3	18635648	bio14	RDA5	-0.0356083
Chr3	18635744	bio14	RDA5	-0.0342638
Chr3	18635779	bio14	RDA5	-0.0408432
Chr3	18644746	bio14	RDA5	0.0342841
Chr3	18644887	bio14	RDA5	-0.0356083
Chr3	18655400	bio14	RDA5	-0.0356083
Chr3	18655460	bio14	RDA5	-0.0356083
Chr3	18659427	bio14	RDA5	-0.0355672
Chr3	18659555	bio14	RDA5	-0.0356083
Chr3	18659781	bio14	RDA5	-0.0356083
Chr3	18659835	bio14	RDA5	-0.0356083
Chr3	18665646	bio1,bio10,bio14,bio5,bio6,bio8	RDA5	-0.0396779
Chr3	18666982	bio14	RDA5	-0.0330174
Chr3	18666983	bio14	RDA5	-0.0319978
Chr3	18667241	bio14	RDA5	-0.0404035
Chr3	18756742	bio14	RDA5	-0.0354414
Chr3	18757102	bio14	RDA5	-0.0342483
Chr3	18757126	bio14	RDA5	-0.0342483
Chr3	18762488	bio14	RDA5	-0.0342483
Chr3	18762511	bio14	RDA5	-0.0331792
Chr3	18762560	bio14	RDA5	-0.0331792
Chr3	18762561	bio14	RDA5	-0.0331792
Chr3	18762678	bio14	RDA5	-0.0344291
Chr3	18765562	bio1,bio10,bio11,bio14,bio5,bio6,bio8	RDA5	-0.0318919
Chr3	18765814	bio14	RDA5	-0.0331792
Chr3	18776526	bio14	RDA5	-0.0331351
Chr3	18776535	bio14	RDA5	-0.0335374
Chr3	18776553	bio14	RDA5	-0.0342483
Chr3	18776597	bio14	RDA5	-0.0344291
Chr3	18776656	bio14	RDA5	-0.0342483
Chr3	18776707	bio14	RDA5	-0.0342483
Chr3	18776811	bio14	RDA5	-0.0342483
Chr3	18776951	bio14	RDA5	-0.0331792
Chr3	18777011	bio14	RDA5	-0.0342483
Chr3	18777200	bio14	RDA5	0.0368374
Chr3	18777295	bio14	RDA5	-0.0336372
Chr3	18784384	bio10,bio14,bio8	RDA5	-0.0411157
Chr3	18784387	bio1,bio10,bio14,bio5,bio8	RDA5	-0.0398734
Chr3	18784414	bio1,bio10,bio14,bio5,bio8	RDA5	-0.0373774
Chr3	18784450	bio14	RDA5	-0.0346395
Chr3	18784566	bio14	RDA5	-0.0342483
Chr3	18784585	bio14	RDA5	-0.0342483
Chr3	18784640	bio14	RDA5	-0.0342483
Chr3	18784728	bio14	RDA5	-0.0344291
Chr3	18784741	bio14	RDA5	-0.0342483
Chr3	18784827	bio14	RDA5	-0.0342483
Chr3	18784874	bio14	RDA5	-0.0331792
Chr3	18784880	bio14	RDA5	-0.0342483
Chr3	18784929	bio14	RDA5	-0.0341428
Chr3	18794857	bio14	RDA5	-0.0317719
Chr3	18794990	bio14	RDA5	-0.0328881
Chr3	18795024	bio14	RDA5	-0.0366708
Chr3	18795053	bio14	RDA5	-0.0328881
Chr3	18795096	bio14	RDA5	-0.0328539
Chr3	18800853	bio14	RDA5	-0.0342483
Chr3	18800914	bio14	RDA5	-0.0342483
Chr3	18800984	bio14	RDA5	-0.0342483
Chr3	18801004	bio14	RDA5	-0.0342483
Chr3	18801085	bio14	RDA5	-0.0342483
Chr3	18801252	bio14	RDA5	-0.0349901
Chr3	18801893	bio14	RDA5	-0.0342118
Chr3	18801930	bio14	RDA5	-0.0313065
Chr3	18801979	bio14	RDA5	-0.0354336
Chr3	18802009	bio14	RDA5	-0.0351266
Chr3	18802144	bio14	RDA5	-0.0368374
Chr3	18802151	bio14	RDA5	-0.0344291
Chr3	18802237	bio14	RDA5	-0.0344291
Chr3	18802251	bio14	RDA5	-0.0344291
Chr3	18812867	bio14	RDA5	-0.0380491
Chr3	18812871	bio14	RDA5	-0.0380491
Chr3	18812875	bio14	RDA5	-0.0378221
Chr3	18812880	bio14	RDA5	-0.0374186
Chr3	18813110	bio14	RDA5	-0.0368374
Chr3	18813285	bio14	RDA5	-0.0344291
Chr3	18813301	bio14	RDA5	-0.0342483
Chr3	18813321	bio14	RDA5	-0.0342483
Chr3	18817419	bio14	RDA5	-0.0377766
Chr3	18817458	bio14	RDA5	-0.0369406
Chr3	18817522	bio14	RDA5	-0.0342483
Chr3	18817530	bio14	RDA5	-0.0368374
Chr3	18817591	bio14	RDA5	-0.0342483
Chr3	18817692	bio10,bio14,bio5,bio8	RDA5	-0.0334074
Chr3	18822980	bio14	RDA5	-0.0336954
Chr3	18823005	bio1,bio10,bio14,bio5,bio8	RDA5	-0.0366794
Chr3	18823017	bio1,bio10,bio5,bio8	RDA5	-0.0346767
Chr3	18825303	bio10,bio14,bio8	RDA5	-0.0353258
Chr3	18825315	bio10,bio14,bio8	RDA5	-0.0335268
Chr3	18825325	bio10,bio14,bio8	RDA5	-0.0330536
Chr3	18825357	bio14	RDA5	-0.0339693
Chr3	18825412	bio14	RDA5	-0.0342483
Chr3	18825448	bio14	RDA5	-0.0342483
Chr3	18825452	bio14	RDA5	-0.0344291
Chr3	18825515	bio14	RDA5	-0.0331792
Chr3	18825736	bio14	RDA5	-0.0342483
Chr3	18825737	bio14	RDA5	-0.0342483
Chr3	18825739	bio14	RDA5	-0.0342483
Chr3	18825841	bio14	RDA5	-0.030914
Chr3	18828036	bio1,bio10,bio14,bio15,bio5,bio6,bio8	RDA5	-0.0334531
Chr3	18828742	bio14	RDA5	-0.0317401
Chr3	18829061	bio1,bio10,bio14,bio18,bio20,bio5,bio8	RDA5	-0.0430731
Chr3	18829068	bio1,bio10,bio11,bio15,bio18,bio5,bio6,bio8,bio9	RDA5	-0.0316973
Chr3	18829919	bio14	RDA5	-0.0334301
Chr3	18829932	bio14	RDA5	-0.0358806
Chr3	18830051	bio14	RDA5	-0.0355005
Chr3	18837854	bio8	RDA5	-0.0309224
Chr3	18837889	bio1,bio10,bio14,bio5,bio6,bio8	RDA5	-0.032801
Chr3	18837902	bio1,bio10,bio14,bio5,bio6,bio8	RDA5	-0.0356064
Chr3	18837960	bio1,bio10,bio14,bio6,bio8	RDA5	-0.034264
Chr3	18849356	bio14	RDA5	-0.0310916
Chr3	18849362	bio14	RDA5	-0.0311649
Chr3	18849377	bio14	RDA5	-0.0316535
Chr3	18849384	bio14	RDA5	-0.0320177
Chr3	18849432	bio14	RDA5	-0.0351839
Chr3	18849439	bio14	RDA5	-0.0342994
Chr3	18849482	bio14	RDA5	-0.0328881
Chr3	18849670	bio1,bio10,bio14,bio8	RDA5	-0.0321113
Chr3	18849673	bio1,bio10,bio14,bio8	RDA5	-0.0321113
Chr3	18849770	bio14	RDA5	-0.0361521
Chr3	18849792	bio14	RDA5	-0.0343394
Chr3	18849835	bio14	RDA5	-0.0322026
Chr3	18849852	bio10,bio14,bio8	RDA5	-0.0338183
Chr3	18849879	bio14	RDA5	-0.0311082
Chr3	18850002	bio14	RDA5	-0.0316066
Chr3	18850052	bio14	RDA5	-0.0323041
Chr3	18900286	bio10,bio14,bio5,bio8	RDA5	-0.0351954
Chr3	18900553	bio14	RDA5	-0.0356083
Chr3	18900586	bio14	RDA5	-0.0361812
Chr3	18900781	bio14	RDA5	-0.0321572
Chr3	18903470	bio14	RDA5	-0.0376475
Chr3	18903651	bio10,bio14,bio8	RDA5	-0.0320783
Chr3	18905299	bio1,bio10,bio14,bio5,bio6,bio8	RDA5	-0.0334134
Chr3	18905347	bio1,bio10,bio11,bio14,bio5,bio6,bio8	RDA5	-0.0332828
Chr3	18912238	bio14	RDA5	0.0356083
Chr3	18934279	bio14	RDA5	-0.0349375
Chr3	18934307	bio14	RDA5	-0.0349375
Chr3	18934721	bio1,bio10,bio11,bio14,bio5,bio6,bio8	RDA5	-0.0345349
Chr3	18940583	bio14	RDA5	-0.0316905
Chr3	18940616	bio14	RDA5	-0.0366552
Chr3	18941000	bio14	RDA5	-0.0349375
Chr3	18942603	bio1,bio10,bio14,bio5,bio8	RDA5	-0.0347373
Chr3	18955944	bio14	RDA5	-0.0386981
Chr3	18960606	bio14	RDA5	-0.0368538
Chr3	18960735	bio14	RDA5	0.0344291
Chr3	18967076	bio14	RDA5	-0.0372413
Chr3	18967087	bio14	RDA5	-0.0361451
Chr3	18967088	bio14	RDA5	-0.0361451
Chr3	18967103	bio14	RDA5	-0.0372413
Chr3	18967118	bio14	RDA5	0.0372413
Chr3	18967135	bio14	RDA5	0.0344291
Chr3	18967136	bio14	RDA5	-0.0372413
Chr3	18967154	bio14	RDA5	-0.0372413
Chr3	18967161	bio14	RDA5	-0.0372413
Chr3	18967172	bio14	RDA5	0.0344291
Chr3	18967177	bio14	RDA5	0.0372413
Chr3	18967201	bio14	RDA5	0.0372413
Chr3	18967215	bio14	RDA5	0.0372413
Chr3	18967221	bio14	RDA5	-0.0348044
Chr3	18967228	bio14	RDA5	-0.0372413
Chr3	18967290	bio14	RDA5	-0.0361451
Chr3	18967305	bio14	RDA5	-0.0361451
Chr3	18967306	bio14	RDA5	-0.0361451
Chr3	18989140	bio14	RDA5	-0.0362593
Chr3	18993557	bio14	RDA5	-0.0390614
Chr3	18993669	bio14	RDA5	-0.0363229
Chr3	18993684	bio14	RDA5	-0.0348377
Chr3	18993685	bio14	RDA5	-0.0359568
Chr3	18993778	bio14	RDA5	-0.0402381
Chr3	18993779	bio14	RDA5	-0.03827
Chr3	19002981	bio14	RDA5	-0.0326539
Chr3	19003049	bio14	RDA5	-0.0376276
Chr3	19003220	bio14	RDA5	-0.0350967
Chr3	19003277	bio14	RDA5	-0.0380668
Chr3	19013013	bio14	RDA5	-0.0315244
Chr3	19013016	bio14	RDA5	-0.0312103
Chr3	19013051	bio14	RDA5	-0.034709
Chr3	19013054	bio14	RDA5	-0.034218
Chr3	19018825	bio14	RDA5	-0.0338767
Chr3	19018839	bio14	RDA5	-0.0371347
Chr3	19018995	bio14	RDA5	-0.0385116
Chr3	19019055	bio14	RDA5	-0.0377362
Chr3	19019070	bio14	RDA5	-0.0393501
Chr3	19019095	bio14	RDA5	-0.0362549
Chr3	19019113	bio14	RDA5	-0.0368766
Chr3	19019250	bio14	RDA5	-0.0390614
Chr3	19019265	bio14	RDA5	-0.0390614
Chr3	19019276	bio14	RDA5	-0.0390741
Chr3	19019342	bio14	RDA5	-0.0347438
Chr3	19019411	bio14	RDA5	-0.0319382
Chr3	19019412	bio14	RDA5	-0.0346725
Chr3	19026122	bio14	RDA5	-0.0313604
Chr3	19026330	bio14	RDA5	-0.0379954
Chr3	19026440	bio14	RDA5	-0.0352973
Chr3	19026459	bio14	RDA5	-0.0348736
Chr3	19032831	bio14	RDA5	0.0376276
Chr3	19033156	bio14	RDA5	0.0376276
Chr3	19033189	bio14	RDA5	-0.0390614
Chr3	19033198	bio14	RDA5	-0.0390614
Chr3	19033200	bio14	RDA5	-0.0390614
Chr3	19033259	bio14	RDA5	-0.0376976
Chr3	19033263	bio14	RDA5	0.0401853
Chr3	19033296	bio14	RDA5	-0.0387244
Chr3	19033353	bio14	RDA5	-0.0390614
Chr3	19033363	bio14	RDA5	-0.0390614
Chr3	19033374	bio14	RDA5	-0.0376276
Chr3	19033581	bio14	RDA5	-0.0390614
Chr3	19039146	bio14	RDA5	-0.0332723
Chr3	19039200	bio14	RDA5	-0.0400832
Chr3	19039218	bio14	RDA5	-0.0429379
Chr3	19039327	bio14	RDA5	-0.0376276
Chr3	19039343	bio14	RDA5	-0.0370603
Chr3	19039376	bio14	RDA5	-0.0390614
Chr3	19039436	bio14	RDA5	0.0376276
Chr3	19039454	bio14	RDA5	-0.0390614
Chr3	19039479	bio14	RDA5	-0.0376276
Chr3	19044030	bio14	RDA5	-0.0317909
Chr3	19044159	bio14	RDA5	-0.0359419
Chr3	19044172	bio14	RDA5	-0.0359386
Chr3	19044210	bio14	RDA5	-0.0359419
Chr3	19044230	bio14	RDA5	-0.0369871
Chr3	19044240	bio14	RDA5	-0.0369871
Chr3	19044316	bio14	RDA5	-0.0343133
Chr3	19044354	bio14	RDA5	-0.0369871
Chr3	19044365	bio14	RDA5	-0.0369871
Chr3	19044372	bio14	RDA5	-0.0369871
Chr3	19044392	bio14	RDA5	-0.0378497
Chr3	19044432	bio14	RDA5	-0.0378497
Chr3	19044445	bio14	RDA5	-0.0369871
Chr3	19044516	bio14	RDA5	-0.0364174
Chr3	19044666	bio14	RDA5	-0.0327766
Chr3	19047252	bio14	RDA5	-0.0343945
Chr3	19047314	bio14	RDA5	-0.0322645
Chr3	19049140	bio14	RDA5	-0.0347351
Chr3	19049217	bio14	RDA5	-0.0369871
Chr3	19049223	bio14	RDA5	-0.0369871
Chr3	19049262	bio14	RDA5	-0.0359419
Chr3	19049311	bio14	RDA5	-0.0359419
Chr3	19049312	bio14	RDA5	-0.0369871
Chr3	19049331	bio14	RDA5	-0.0369871
Chr3	19049370	bio14	RDA5	-0.0369871
Chr3	19049379	bio14	RDA5	-0.0359419
Chr3	19049389	bio14	RDA5	-0.0369871
Chr3	19049433	bio14	RDA5	-0.0357286
Chr3	19055741	bio14	RDA5	-0.0376276
Chr3	19056047	bio14	RDA5	0.0376047
Chr3	19056072	bio14	RDA5	0.0357897
Chr3	19056125	bio14	RDA5	0.0376276
Chr3	19056165	bio14	RDA5	0.0376276
Chr3	19056199	bio14	RDA5	-0.0350967
Chr3	19056333	bio14	RDA5	-0.0333263
Chr3	19056354	bio14	RDA5	-0.0357724
Chr3	19056371	bio14	RDA5	-0.0359858
Chr3	19059070	bio14	RDA5	-0.0322993
Chr3	19059102	bio14	RDA5	-0.0308719
Chr3	19059151	bio14	RDA5	-0.0384979
Chr3	19059180	bio14	RDA5	-0.0437517
Chr3	19059184	bio14,bio17,bio19	RDA5	-0.0412139
Chr3	19059192	bio14,bio17,bio19	RDA5	0.0386036
Chr3	19059215	bio14,bio17,bio19	RDA5	-0.039503
Chr3	19063435	bio14	RDA5	-0.0403485
Chr3	19063436	bio14	RDA5	0.033811
Chr3	19063487	bio14	RDA5	-0.0329169
Chr3	19063609	bio14	RDA5	-0.0390614
Chr3	19063708	bio14	RDA5	0.0376276
Chr3	19063846	bio14	RDA5	-0.035044
Chr3	19063864	bio14,bio17,bio19	RDA5	0.0412608
Chr3	19067206	bio14	RDA5	-0.040571
Chr3	19067248	bio14	RDA5	0.0376276
Chr3	19067279	bio14	RDA5	0.0376276
Chr3	19067368	bio14	RDA5	-0.0390614
Chr3	19067401	bio14	RDA5	-0.0390614
Chr3	19067405	bio14	RDA5	0.0376276
Chr3	19067446	bio14	RDA5	0.0376276
Chr3	19067460	bio14	RDA5	0.0390614
Chr3	19067544	bio14	RDA5	-0.0390614
Chr3	19067557	bio14	RDA5	-0.0376276
Chr3	19067571	bio14	RDA5	0.0350967
Chr3	19067582	bio14	RDA5	0.0376276
Chr3	19067611	bio14	RDA5	0.0376276
Chr3	19067625	bio14	RDA5	0.0392736
Chr3	19067640	bio14	RDA5	-0.0390614
Chr3	19078939	bio14	RDA5	-0.0408985
Chr3	19079128	bio14	RDA5	-0.0375117
Chr3	19079165	bio14	RDA5	-0.0376276
Chr3	19079227	bio14	RDA5	-0.0390614
Chr3	19079255	bio14	RDA5	-0.0390614
Chr3	19079285	bio14	RDA5	-0.0390614
Chr3	19079356	bio14	RDA5	-0.0390614
Chr3	19079493	bio14	RDA5	-0.0346803
Chr3	19082362	bio14	RDA5	-0.0340994
Chr3	19082371	bio14	RDA5	-0.0390614
Chr3	19082441	bio14	RDA5	-0.0376276
Chr3	19082529	bio14	RDA5	-0.0390614
Chr3	19082657	bio14	RDA5	-0.0386605
Chr3	19082737	bio14	RDA5	-0.0380638
Chr3	19085298	bio14	RDA5	-0.0328454
Chr3	19104166	bio14	RDA5	-0.0342239
Chr3	19104188	bio14	RDA5	-0.03274
Chr3	19104230	bio14	RDA5	-0.035304
Chr3	19104233	bio14	RDA5	-0.03274
Chr3	19104370	bio14	RDA5	-0.0390614
Chr3	19104444	bio14	RDA5	-0.0376276
Chr3	19104516	bio14	RDA5	-0.0376276
Chr3	19104552	bio14	RDA5	-0.0376276
Chr3	19104641	bio14,bio17	RDA5	-0.0329135
Chr3	19104670	bio14	RDA5	-0.0315902
Chr3	19110064	bio14	RDA5	-0.0332469
Chr3	19110075	bio14	RDA5	-0.035182
Chr3	19110087	bio14	RDA5	0.0425027
Chr3	19110139	bio14	RDA5	-0.0376264
Chr3	19110185	bio14	RDA5	0.0346301
Chr3	19110187	bio14	RDA5	-0.0368958
Chr3	19110330	bio14	RDA5	-0.0390614
Chr3	19110356	bio14	RDA5	-0.0380898
Chr3	19110521	bio14	RDA5	-0.0381296
Chr3	19110528	bio14	RDA5	0.0376276
Chr3	19110546	bio14	RDA5	0.0392736
Chr3	19110703	bio14	RDA5	-0.0368561
Chr3	19110778	bio14	RDA5	0.0338495
Chr3	19110786	bio14	RDA5	0.0358572
Chr3	19110803	bio14	RDA5	-0.0376828
Chr3	19110919	bio14	RDA5	-0.0354444
Chr3	19113702	bio14	RDA5	-0.0412545
Chr3	19113738	bio14	RDA5	-0.0402285
Chr3	19113757	bio14	RDA5	-0.0376276
Chr3	19113813	bio14	RDA5	-0.0390614
Chr3	19113873	bio14	RDA5	-0.0390614
Chr3	19122767	bio14	RDA5	-0.0386881
Chr3	19122783	bio14	RDA5	-0.0388751
Chr3	19122784	bio14	RDA5	-0.0392492
Chr3	19122837	bio14	RDA5	-0.0390614
Chr3	19122925	bio14	RDA5	-0.0390614
Chr3	19123709	bio14	RDA5	-0.0375719
Chr3	19123795	bio14	RDA5	-0.0363229
Chr3	19123830	bio14	RDA5	-0.0390614
Chr3	19123945	bio14	RDA5	-0.0376276
Chr3	19124157	bio14	RDA5	-0.0376276
Chr3	19124262	bio14	RDA5	-0.0378784
Chr3	19131488	bio14	RDA5	-0.036021
Chr3	19132565	bio14	RDA5	-0.0376276
Chr3	19132646	bio14	RDA5	-0.035408
Chr3	19132667	bio14	RDA5	-0.0366784
Chr3	19141108	bio1,bio10,bio14,bio5,bio8	RDA5	-0.0346632
Chr3	19141211	bio14	RDA5	0.0328209
Chr3	19141369	bio14	RDA5	-0.0370636
Chr3	19141446	bio14	RDA5	-0.0380898
Chr3	19141516	bio14	RDA5	0.0376276
Chr3	19141650	bio14	RDA5	-0.0330377
Chr3	19141660	bio14	RDA5	0.0324248
Chr3	19143979	bio14	RDA5	0.0390456
Chr3	19143999	bio14	RDA5	0.0370215
Chr3	19144076	bio14	RDA5	-0.0390614
Chr3	19144094	bio14	RDA5	-0.0380898
Chr3	19144154	bio14	RDA5	-0.0376276
Chr3	19144356	bio14	RDA5	-0.0362822
Chr3	19149044	bio14	RDA5	-0.0376276
Chr3	19149097	bio14	RDA5	-0.0390614
Chr3	19149105	bio14	RDA5	-0.0390614
Chr3	19149326	bio14	RDA5	-0.0376276
Chr3	19150481	bio14	RDA5	-0.0376276
Chr3	19150687	bio14	RDA5	-0.0333904
Chr3	19151324	bio14	RDA5	-0.0364938
Chr3	19159327	bio14	RDA5	-0.0390614
Chr3	19159441	bio14	RDA5	-0.0364661
Chr3	19159492	bio14	RDA5	-0.0367979
Chr3	19159547	bio14	RDA5	-0.0372778
Chr3	19162147	bio10,bio14,bio8	RDA5	-0.0311532
Chr3	19162251	bio14	RDA5	-0.0396243
Chr3	19164743	bio14	RDA5	-0.0376276
Chr3	19164880	bio14	RDA5	-0.0376276
Chr3	19164960	bio14	RDA5	-0.0380898
Chr3	19165012	bio14	RDA5	-0.0376276
Chr3	19165014	bio14	RDA5	-0.0380898
Chr3	19165021	bio14	RDA5	-0.0390614
Chr3	19173536	bio14	RDA5	-0.0328927
Chr3	19178141	bio14	RDA5	-0.0390614
Chr3	19178212	bio14	RDA5	-0.0390614
Chr3	19191297	bio14	RDA5	-0.0356028
Chr3	19191415	bio14	RDA5	-0.0376276
Chr3	19191452	bio14	RDA5	-0.0390614
Chr3	19191739	bio14	RDA5	-0.0379825
Chr3	19193566	bio14	RDA5	-0.0383369
Chr3	19193652	bio14	RDA5	-0.0353157
Chr3	19193775	bio14	RDA5	-0.0390614
Chr3	19193783	bio14	RDA5	-0.0369214
Chr3	19193810	bio14	RDA5	-0.0390614
Chr3	19193874	bio14	RDA5	-0.0380898
Chr3	19206338	bio14	RDA5	-0.0370553
Chr3	19206392	bio14	RDA5	-0.0371222
Chr3	19209039	bio1,bio10,bio14,bio5,bio8	RDA5	-0.0356102
Chr3	19209418	bio14	RDA5	-0.036476
Chr3	19231360	bio10,bio14,bio5,bio8	RDA5	-0.0398107
Chr3	19231609	bio10,bio14,bio8	RDA5	-0.0335005
Chr3	19234045	bio14	RDA5	-0.0380898
Chr3	19234118	bio14	RDA5	-0.0337092
Chr3	19234175	bio14	RDA5	-0.0346758
Chr3	19236600	bio14	RDA5	-0.0369214
Chr3	19237134	bio14	RDA5	-0.0365339
Chr3	19237413	bio14	RDA5	-0.0376276
Chr3	19245357	bio10,bio14	RDA5	-0.0370636
Chr3	19262841	bio1,bio10,bio14,bio5,bio6,bio8	RDA5	-0.0432016
Chr3	19262865	bio10,bio14,bio8	RDA5	-0.0403163
Chr3	19262975	bio14,bio20	RDA5	-0.0356807
Chr3	19263099	bio14,bio8	RDA5	-0.0342892
Chr3	19268184	bio14	RDA5	-0.0431971
Chr3	19268223	bio14	RDA5	-0.0428121
Chr3	19268255	bio14	RDA5	-0.0380003
Chr3	19283396	bio10,bio14,bio20,bio5,bio8	RDA5	0.0428475
Chr3	19293357	bio14	RDA5	-0.036613
Chr3	19293781	bio14	RDA5	-0.0344818
Chr3	19293827	bio10,bio14,bio8	RDA5	-0.0402563
Chr3	19293967	bio14	RDA5	-0.0389333
Chr3	19294022	bio1,bio10,bio14,bio5,bio6,bio8	RDA5	-0.0470436
Chr3	19294032	bio1,bio10,bio14,bio5,bio6,bio8	RDA5	-0.046032
Chr3	19297931	bio14	RDA5	-0.0380898
Chr3	19305024	bio14	RDA5	-0.0337559
Chr3	19305072	bio14	RDA5	-0.0380779
Chr3	19307235	bio14	RDA5	-0.0380898
Chr3	19307489	bio14	RDA5	-0.0370636
Chr3	19312701	bio1,bio10,bio5,bio8	RDA5	-0.0308456
Chr3	19312714	bio14	RDA5	-0.0353424
Chr3	19312721	bio10,bio14,bio5,bio8	RDA5	-0.0327686
Chr3	19312787	bio14	RDA5	-0.0368873
Chr3	19312905	bio10,bio14,bio8	RDA5	-0.0351615
Chr3	19312975	bio10,bio14,bio8	RDA5	-0.0351006
Chr3	19312997	bio10,bio14,bio5,bio8	RDA5	-0.0349427
Chr3	19313003	bio10,bio14,bio5,bio8	RDA5	-0.0349427
Chr3	19313012	bio10,bio14,bio5,bio8	RDA5	-0.0349427
Chr3	19313034	bio10,bio14,bio5,bio8	RDA5	-0.0349427
Chr3	19313135	bio14	RDA5	-0.0336544
Chr3	19315301	bio1,bio10,bio14,bio5,bio8	RDA5	-0.0317575
Chr3	19330227	bio14	RDA5	-0.0380898
Chr3	19330340	bio14	RDA5	-0.0370636
Chr3	19330458	bio14	RDA5	-0.0351959
Chr3	19330503	bio14	RDA5	-0.0348741
Chr3	19333487	bio14	RDA5	-0.0318963
Chr3	19333505	bio14	RDA5	-0.0354516
Chr3	19333540	bio10,bio14,bio8	RDA5	-0.0359243
Chr3	19333710	bio14,bio8	RDA5	0.0370636
Chr3	19334075	bio14	RDA5	-0.0372437
Chr3	19339553	bio14	RDA5	-0.0370636
Chr3	19339603	bio10,bio14	RDA5	0.0370636
Chr3	19339772	bio10,bio20,bio5,bio8	RDA5	-0.0328436
Chr3	19347693	bio14	RDA5	-0.0356796
Chr3	19347789	bio14	RDA5	-0.0351643
Chr3	19354724	bio14	RDA5	-0.0355579
Chr3	19361870	bio14	RDA5	-0.0341085
Chr3	19361991	bio14	RDA5	-0.0361627
Chr3	19362126	bio10,bio14,bio5,bio8	RDA5	-0.0382752
Chr3	19378439	bio14	RDA5	-0.0357434
Chr3	19378740	bio14	RDA5	-0.0366023
Chr3	19384113	bio10,bio14,bio8	RDA5	-0.0372212
Chr3	19389131	bio14	RDA5	-0.0308929
Chr3	19389152	bio1,bio10,bio14,bio5,bio8	RDA5	0.0377353
Chr3	19389334	bio14	RDA5	-0.0356796
Chr3	19416826	bio1,bio10,bio14,bio5,bio8	RDA5	0.0377781
Chr3	19421790	bio14	RDA5	-0.0330435
Chr3	19421881	bio14	RDA5	-0.0351643
Chr3	19421930	bio14	RDA5	-0.0355384
Chr3	19422635	bio14	RDA5	-0.0351643
Chr3	19422757	bio14	RDA5	-0.0380676
Chr3	19432214	bio14	RDA5	-0.0366023
Chr3	19435160	bio14	RDA5	-0.0337574
Chr3	19435172	bio14	RDA5	0.0356796
Chr3	19441686	bio14	RDA5	-0.0356796
Chr3	19441704	bio14	RDA5	-0.0351643
Chr3	19441722	bio14	RDA5	-0.0356796
Chr3	19441938	bio10,bio14,bio5,bio8	RDA5	-0.036988
Chr3	19446124	bio14	RDA5	0.0356796
Chr3	19487473	bio14	RDA5	-0.0356796
Chr3	19487520	bio14	RDA5	-0.0362068
Chr3	19487545	bio14	RDA5	-0.0356796
Chr3	19487570	bio14	RDA5	-0.0356796
Chr3	19487712	bio14	RDA5	-0.0336974
Chr3	19493927	bio10,bio14,bio8	RDA5	-0.0353108
Chr3	19502995	bio10,bio14,bio8	RDA5	-0.0351957
Chr3	19503020	bio14	RDA5	-0.0325182
Chr3	19503038	bio10,bio14,bio8	RDA5	-0.031531
Chr3	19519079	bio14,bio20	RDA5	-0.0372128
Chr3	19519132	bio14	RDA5	-0.0337169
Chr3	19519269	bio14	RDA5	-0.0331293
Chr3	19519518	bio14	RDA5	-0.0331293
Chr3	19564283	bio14	RDA5	-0.0332413
Chr3	19564363	bio14	RDA5	-0.0332413
Chr3	19564583	bio14	RDA5	-0.0332413
Chr3	19564593	bio14	RDA5	-0.0332413
Chr3	19564619	bio14	RDA5	-0.0332413
Chr3	19564641	bio14	RDA5	-0.0341742
Chr3	19564707	bio14	RDA5	-0.0341742
Chr3	19564722	bio14	RDA5	-0.0332413
Chr3	19564791	bio14	RDA5	-0.0365439
Chr3	19580592	bio10,bio14,bio20,bio8	RDA5	-0.0357451
Chr3	19580880	bio14	RDA5	-0.0332413
Chr3	19581052	bio14	RDA5	-0.0341742
Chr3	19581165	bio14	RDA5	-0.0341659
Chr3	19583866	bio14	RDA5	-0.0341659
Chr3	19583901	bio14	RDA5	-0.037127
Chr3	19583922	bio14	RDA5	-0.0332413
Chr3	19584041	bio14	RDA5	-0.0332413
Chr3	19585159	bio10,bio14,bio8	RDA5	-0.033848
Chr3	19589483	bio14,bio20	RDA5	-0.0322517
Chr3	19589716	bio14	RDA5	-0.0324346
Chr3	19589841	bio14	RDA5	-0.0332413
Chr3	19590142	bio14	RDA5	-0.0314316
Chr3	19605587	bio10,bio14,bio20,bio8	RDA5	-0.0332179
Chr3	19606642	bio14	RDA5	-0.0332413
Chr3	19608914	bio14	RDA5	-0.0341659
Chr3	19609003	bio14	RDA5	-0.0332413
Chr3	19609050	bio14	RDA5	-0.0326681
Chr3	19625702	bio14	RDA5	-0.0354544
Chr3	19625731	bio14	RDA5	-0.0332413
Chr3	19625779	bio14	RDA5	-0.0332413
Chr3	19625849	bio14	RDA5	-0.0341659
Chr3	19625965	bio14	RDA5	-0.0341659
Chr3	19626066	bio14	RDA5	-0.0341659
Chr3	19646009	bio14	RDA5	-0.0341659
Chr3	19646030	bio14	RDA5	-0.0332413
Chr3	19646299	bio14	RDA5	-0.0351544
Chr3	19646356	bio14	RDA5	-0.0323363
Chr3	19650975	bio14	RDA5	-0.032922
Chr3	19650993	bio14	RDA5	-0.0332413
Chr3	19651016	bio14	RDA5	-0.0332413
Chr3	19651273	bio14	RDA5	-0.0341659
Chr3	19651409	bio14	RDA5	-0.0332413
Chr3	19651417	bio14	RDA5	-0.0341659
Chr3	19651553	bio1,bio10,bio14,bio5,bio8	RDA5	-0.0377363
Chr3	19657381	bio10,bio14,bio8	RDA5	-0.0352135
Chr3	19657427	bio10,bio14,bio8	RDA5	0.0363586
Chr3	19657483	bio10,bio14,bio8	RDA5	0.0343566
Chr3	19657515	bio1,bio10,bio14,bio5,bio8	RDA5	0.0349539
Chr3	19658364	bio14	RDA5	-0.0332413
Chr3	19659378	bio14	RDA5	-0.037127
Chr3	19677673	bio14	RDA5	-0.0322359
Chr3	19677745	bio14	RDA5	-0.037127
Chr3	19678104	bio14	RDA5	-0.0332413
Chr3	19703491	bio14	RDA5	-0.0356484
Chr3	19729259	bio14	RDA5	0.0332413
Chr3	19729295	bio14	RDA5	0.0361635
Chr3	19748778	bio14	RDA5	-0.03667
Chr3	19761627	bio14	RDA5	-0.037127
Chr3	19775836	bio14	RDA5	-0.0332413
Chr3	19861718	bio14	RDA5	-0.0332413
Chr3	19878559	bio14	RDA5	-0.037127
Chr3	19891849	bio14,bio20	RDA5	0.0357361
Chr3	19932992	bio1,bio10,bio14,bio5,bio6,bio8	RDA5	-0.0350419
Chr3	19997847	bio14	RDA5	-0.0325639
Chr3	19997872	bio14	RDA5	-0.0360125
Chr3	20105595	bio14	RDA5	0.0325363
Chr3	20120436	bio14	RDA5	-0.0320871
Chr3	20164117	bio14	RDA5	-0.0341659
Chr3	20170276	bio14	RDA5	-0.0359095
Chr3	20190964	bio14	RDA5	-0.0377969
Chr3	20248543	bio13,bio3,bio4	RDA4	0.044867
Chr3	20248546	bio13,bio2,bio3,bio4	RDA4	0.0402742
Chr3	20248575	bio14,bio3,bio4	RDA4	0.0378849
Chr3	20248577	bio14,bio3,bio4	RDA4	0.0378849
Chr3	20259110	bio14	RDA5	-0.0355163
Chr3	20297701	bio14	RDA5	0.0327682
Chr3	20385360	bio14	RDA5	-0.0359841
Chr3	20441232	bio10,bio14,bio8	RDA5	0.0316915
Chr3	20453957	bio14	RDA5	-0.0373412
Chr3	20547349	bio14,bio20	RDA5	0.033534
Chr3	20556161	bio14	RDA5	0.0341659
Chr3	20681107	bio10,bio14,bio8	RDA5	0.0330942
Chr3	20681203	bio14	RDA5	-0.0375567
Chr3	20681272	bio14	RDA5	-0.0375567
Chr3	20681282	bio14	RDA5	-0.0375567
Chr3	20701541	bio14	RDA5	-0.0334748
Chr3	20721007	bio14	RDA5	0.0337205
Chr3	20721097	bio10,bio14,bio5,bio8	RDA5	0.0341849
Chr3	20726590	bio14	RDA5	-0.0369786
Chr3	20726635	bio14	RDA5	-0.0369786
Chr3	20726882	bio14	RDA5	0.0411733
Chr3	20740259	bio14	RDA5	-0.0369786
Chr3	20791568	bio14	RDA5	-0.0369786
Chr3	20801888	bio10,bio14,bio17,bio19,bio5,bio8	RDA5	0.0348575
Chr3	20850661	bio14	RDA5	-0.0340471
Chr3	20850724	bio14	RDA5	-0.032764
Chr3	20850725	bio14	RDA5	0.032764
Chr3	20850806	bio14	RDA5	-0.0316625
Chr3	20850860	bio14	RDA5	-0.0316625
Chr3	20850867	bio14	RDA5	-0.032764
Chr3	20879611	bio14	RDA5	0.0357854
Chr3	20879832	bio14	RDA5	-0.0391451
Chr3	20944267	bio14	RDA5	-0.0369786
Chr3	20944280	bio14	RDA5	0.0348384
Chr3	20944298	bio14	RDA5	0.0334748
Chr3	20944314	bio14	RDA5	-0.0369786
Chr3	20952250	bio14	RDA5	0.0320171
Chr3	20957296	bio14	RDA5	-0.0316954
Chr3	20969400	bio14	RDA5	0.0334748
Chr3	20969461	bio14	RDA5	-0.0370097
Chr3	20972148	bio14	RDA5	-0.0331508
Chr3	20972359	bio14	RDA5	-0.0369786
Chr3	20972480	bio14	RDA5	-0.0334748
Chr3	21042509	bio14	RDA5	-0.0369786
Chr3	21042587	bio14	RDA5	0.0334748
Chr3	21055755	bio14	RDA5	-0.0352579
Chr3	21055908	bio14	RDA5	0.0334748
Chr3	21055911	bio14	RDA5	-0.0369786
Chr3	21055977	bio14	RDA5	-0.0369786
Chr3	21064769	bio14	RDA5	-0.0369786
Chr3	21081345	bio10,bio14,bio8	RDA5	-0.0329452
Chr3	21081390	bio1,bio10,bio14,bio5,bio8	RDA5	0.0339527
Chr3	21101185	bio14	RDA5	0.036101
Chr3	21101209	bio14	RDA5	-0.0369786
Chr3	21101278	bio14	RDA5	-0.0369786
Chr3	21113450	bio14	RDA5	-0.0369786
Chr3	21113486	bio14	RDA5	-0.0369786
Chr3	21113557	bio14	RDA5	-0.0369786
Chr3	21113600	bio14	RDA5	-0.0369786
Chr3	21113618	bio14	RDA5	-0.0369786
Chr3	21118642	bio14	RDA5	0.0369786
Chr3	21127872	bio14,bio4	RDA5	-0.0387965
Chr3	21127994	bio14	RDA5	-0.0432275
Chr3	21128145	bio14	RDA5	0.0357511
Chr3	21128236	bio14	RDA5	0.0369786
Chr3	21135061	bio14	RDA5	-0.0369786
Chr3	21135174	bio14	RDA5	0.0382808
Chr3	21135279	bio14	RDA5	-0.0347702
Chr3	21145353	bio14	RDA5	-0.0313326
Chr3	21182270	bio14	RDA5	0.0346838
Chr3	21182272	bio14	RDA5	-0.0393894
Chr3	21182286	bio10,bio14,bio8	RDA5	0.0411499
Chr3	21182333	bio14	RDA5	0.0366994
Chr3	21182517	bio14	RDA5	-0.0369786
Chr3	21182535	bio14	RDA5	0.036101
Chr3	21182591	bio14	RDA5	-0.0369786
Chr3	21182595	bio14	RDA5	-0.0382808
Chr3	21189356	bio14	RDA5	-0.0346008
Chr3	21195716	bio14	RDA5	-0.0384615
Chr3	21195771	bio14	RDA5	-0.0344675
Chr3	21195848	bio14	RDA5	-0.0369786
Chr3	21196015	bio14	RDA5	-0.0369786
Chr3	21196242	bio14	RDA5	-0.0370543
Chr3	21213915	bio10,bio14,bio8	RDA5	-0.0348395
Chr3	21215694	bio14	RDA5	0.036101
Chr3	21215880	bio14	RDA5	-0.0369786
Chr3	21215936	bio14	RDA5	-0.0369786
Chr3	21215949	bio14	RDA5	-0.0369786
Chr3	21246012	bio14	RDA5	0.0374949
Chr3	21246142	bio14	RDA5	-0.0369786
Chr3	21246168	bio14	RDA5	-0.0369786
Chr3	21246176	bio14	RDA5	-0.0369786
Chr3	21246292	bio14	RDA5	0.0369786
Chr3	21246358	bio14	RDA5	0.0350584
Chr3	21250905	bio14	RDA5	-0.03534
Chr3	21250924	bio14	RDA5	-0.03534
Chr3	21250974	bio14	RDA5	-0.03534
Chr3	21250986	bio14	RDA5	-0.03534
Chr3	21251028	bio14	RDA5	0.0346446
Chr3	21251049	bio14	RDA5	0.0346446
Chr3	21251050	bio14	RDA5	0.0346446
Chr3	21251100	bio14	RDA5	-0.03534
Chr3	21251219	bio14	RDA5	-0.03534
Chr3	21274764	bio10,bio14,bio8	RDA5	-0.0342243
Chr3	21274965	bio14	RDA5	-0.0333634
Chr3	21275001	bio10,bio14,bio8	RDA5	0.0388346
Chr3	21275030	bio14	RDA5	-0.0374864
Chr3	21281115	bio14	RDA5	0.03534
Chr3	21281118	bio14	RDA5	-0.03534
Chr3	21281160	bio14	RDA5	-0.03534
Chr3	21281203	bio14	RDA5	0.03534
Chr3	21281230	bio10,bio14	RDA5	-0.0329797
Chr3	21281232	bio10,bio14	RDA5	-0.0329797
Chr3	21281303	bio10,bio14,bio8	RDA5	0.0340707
Chr3	21288236	bio14	RDA5	-0.03534
Chr3	21288332	bio14	RDA5	-0.03534
Chr3	21288673	bio14	RDA5	-0.03534
Chr3	21295143	bio14	RDA5	-0.03534
Chr3	21295857	bio14	RDA5	-0.0334425
Chr3	21295888	bio14	RDA5	0.03534
Chr3	21295897	bio14	RDA5	-0.03534
Chr3	21295949	bio14	RDA5	0.0346446
Chr3	21295978	bio14	RDA5	0.03534
Chr3	21296001	bio14	RDA5	0.0346446
Chr3	21296052	bio14	RDA5	-0.03534
Chr3	21296094	bio14	RDA5	0.032443
Chr3	21296116	bio14	RDA5	-0.0328451
Chr3	21302937	bio14	RDA5	0.03534
Chr3	21302959	bio14	RDA5	0.03534
Chr3	21302962	bio14	RDA5	0.0346446
Chr3	21302993	bio14	RDA5	0.03534
Chr3	21303109	bio14	RDA5	-0.03534
Chr3	21303152	bio14	RDA5	0.03534
Chr3	21303252	bio14	RDA5	0.03534
Chr3	21303362	bio10,bio14,bio8	RDA5	-0.0362302
Chr3	21303371	bio10,bio14,bio8	RDA5	-0.0387277
Chr3	21306490	bio14	RDA5	-0.0334425
Chr3	21306597	bio14	RDA5	0.0346446
Chr3	21306600	bio14	RDA5	-0.03534
Chr3	21306717	bio14	RDA5	-0.03534
Chr3	21310482	bio14	RDA5	-0.03534
Chr3	21310563	bio14	RDA5	0.0349627
Chr3	21317503	bio14	RDA5	0.03534
Chr3	21317612	bio14	RDA5	0.03534
Chr3	21317655	bio14	RDA5	-0.03534
Chr3	21328769	bio14	RDA5	-0.0327437
Chr3	21331611	bio14	RDA5	-0.0308765
Chr3	21331678	bio14	RDA5	-0.0334591
Chr3	21331731	bio14	RDA5	-0.0324279
Chr3	21331750	bio10,bio14,bio5,bio8	RDA5	0.0350746
Chr3	21331793	bio14	RDA5	-0.0355019
Chr3	21331796	bio14	RDA5	-0.0355019
Chr3	21331806	bio14	RDA5	0.0360411
Chr3	21331831	bio10,bio14,bio8	RDA5	-0.0332174
Chr3	21331836	bio10,bio14,bio8	RDA5	-0.0326018
Chr3	21331844	bio14	RDA5	0.0343706
Chr3	21335165	bio14	RDA5	-0.0343108
Chr3	21335167	bio14	RDA5	0.0328966
Chr3	21360212	bio14	RDA5	0.035118
Chr3	21360273	bio14	RDA5	-0.0353197
Chr3	21371174	bio14	RDA5	0.03534
Chr3	21371344	bio14	RDA5	-0.03534
Chr3	21371345	bio14	RDA5	-0.03534
Chr3	21377227	bio14	RDA5	0.03534
Chr3	21377358	bio14	RDA5	-0.03534
Chr3	21380489	bio14	RDA5	0.0365415
Chr3	21380661	bio14	RDA5	-0.03534
Chr3	21380928	bio14	RDA5	-0.0347283
Chr3	21395475	bio10,bio14,bio8	RDA5	-0.0328522
Chr3	21401365	bio14	RDA5	-0.0331715
Chr3	21411214	bio14	RDA5	0.0341659
Chr3	21411218	bio14	RDA5	0.03534
Chr3	21411226	bio14	RDA5	0.03534
Chr3	21411361	bio14	RDA5	0.03534
Chr3	21411382	bio14	RDA5	0.0365415
Chr3	21411395	bio14	RDA5	0.03534
Chr3	21411397	bio14	RDA5	-0.03534
Chr3	21411408	bio14	RDA5	-0.03534
Chr3	21411414	bio14	RDA5	-0.03534
Chr3	21411447	bio14	RDA5	0.03534
Chr3	21413798	bio14	RDA5	-0.035829
Chr3	21413957	bio10,bio14	RDA5	-0.0351831
Chr3	21413959	bio10,bio14,bio8	RDA5	0.0351831
Chr3	21413972	bio14	RDA5	0.0352761
Chr3	21414066	bio14	RDA5	-0.03534
Chr3	21414269	bio14	RDA5	0.03534
Chr3	21414351	bio14	RDA5	-0.03534
Chr3	21417689	bio14	RDA5	0.0349277
Chr3	21417691	bio14	RDA5	0.0349277
Chr3	21417792	bio14	RDA5	-0.0333986
Chr3	21426490	bio14	RDA5	-0.0356693
Chr3	21426608	bio14	RDA5	-0.036104
Chr3	21426645	bio14	RDA5	-0.0340611
Chr3	21426662	bio14	RDA5	-0.0324997
Chr3	21426669	bio10,bio14	RDA5	0.035718
Chr3	21443890	bio14	RDA5	0.0339705
Chr3	21443900	bio14	RDA5	-0.0313531
Chr3	21443956	bio14	RDA5	0.0338454
Chr3	21443976	bio14	RDA5	0.0338454
Chr3	21444250	bio10,bio14,bio8	RDA5	0.0347798
Chr3	21449453	bio14	RDA5	-0.0350368
Chr3	21449497	bio14	RDA5	0.03534
Chr3	21449507	bio14	RDA5	-0.03534
Chr3	21449508	bio14	RDA5	-0.03534
Chr3	21449521	bio14	RDA5	-0.0360534
Chr3	21449615	bio14	RDA5	-0.0356587
Chr3	21449625	bio14	RDA5	-0.0356587
Chr3	21449645	bio14	RDA5	0.0341623
Chr3	21449666	bio14	RDA5	-0.0335876
Chr3	21449730	bio14	RDA5	-0.0347755
Chr3	21449756	bio14	RDA5	0.0322573
Chr3	21449791	bio14	RDA5	0.0372932
Chr3	21449810	bio1,bio10,bio5,bio8	RDA5	-0.0330965
Chr3	21449827	bio14	RDA5	0.0351337
Chr3	21460855	bio14	RDA5	-0.0332365
Chr3	21460857	bio14	RDA5	-0.0321654
Chr3	21460941	bio14	RDA5	0.03534
Chr3	21461250	bio14	RDA5	0.0357231
Chr3	21461273	bio14	RDA5	-0.03534
Chr3	21461292	bio14	RDA5	-0.03534
Chr3	21461295	bio14	RDA5	-0.03534
Chr3	21461297	bio14	RDA5	-0.03534
Chr3	21461441	bio14	RDA5	0.03534
Chr3	21461526	bio14	RDA5	0.03534
Chr3	21461783	bio14	RDA5	-0.03534
Chr3	21469291	bio14	RDA5	-0.0311722
Chr3	21469779	bio14	RDA5	-0.03534
Chr3	21477590	bio14	RDA5	-0.0365415
Chr3	21477931	bio14	RDA5	-0.035889
Chr3	21483808	bio10,bio14	RDA5	-0.038247
Chr3	21483875	bio14	RDA5	-0.0382088
Chr3	21483900	bio14	RDA5	-0.0354018
Chr3	21483915	bio14	RDA5	0.0349189
Chr3	21483929	bio14	RDA5	0.0364077
Chr3	21483932	bio14	RDA5	-0.03252
Chr3	21483971	bio14	RDA5	-0.03534
Chr3	21484039	bio14	RDA5	-0.03534
Chr3	21484042	bio14	RDA5	-0.03534
Chr3	21484122	bio14	RDA5	-0.03534
Chr3	21484130	bio14	RDA5	0.03534
Chr3	21484143	bio14	RDA5	0.03534
Chr3	21484178	bio14	RDA5	-0.03534
Chr3	21484188	bio14	RDA5	-0.03534
Chr3	21489955	bio14	RDA5	-0.0341212
Chr3	21490066	bio14	RDA5	-0.03534
Chr3	21490067	bio14	RDA5	0.0365415
Chr3	21490121	bio14	RDA5	-0.03534
Chr3	21490127	bio14	RDA5	-0.03534
Chr3	21500120	bio14	RDA5	0.0335131
Chr3	21500199	bio14	RDA5	0.03534
Chr3	21500240	bio14	RDA5	-0.03534
Chr3	21500274	bio14	RDA5	0.0357231
Chr3	21500415	bio14	RDA5	-0.0381128
Chr3	21507332	bio14,bio4	RDA5	-0.0367479
Chr3	21507349	bio14,bio4	RDA5	0.0367479
Chr3	21507418	bio10,bio14,bio6,bio8	RDA5	-0.0328647
Chr3	21527411	bio14	RDA5	-0.03534
Chr3	21527499	bio14	RDA5	-0.03534
Chr3	21527580	bio14	RDA5	0.0352814
Chr3	21534511	bio14	RDA5	0.03534
Chr3	21534523	bio14	RDA5	-0.03534
Chr3	21534714	bio14	RDA5	0.03534
Chr3	21534723	bio14	RDA5	-0.03534
Chr3	21534742	bio14	RDA5	-0.03534
Chr3	21534802	bio14	RDA5	-0.03534
Chr3	21534845	bio14	RDA5	-0.03534
Chr3	21534910	bio10,bio14,bio8	RDA5	-0.0346023
Chr3	21539796	bio14	RDA5	-0.03534
Chr3	21539817	bio14	RDA5	-0.03534
Chr3	21539826	bio14	RDA5	-0.03534
Chr3	21539843	bio14	RDA5	0.03534
Chr3	21552609	bio10,bio14,bio8	RDA5	0.0395325
Chr3	21554246	bio14	RDA5	-0.0308401
Chr3	21554383	bio14	RDA5	0.03534
Chr3	21554435	bio14	RDA5	0.03534
Chr3	21554438	bio14	RDA5	0.03534
Chr3	21557133	bio10,bio14,bio8	RDA5	-0.0382886
Chr3	21557200	bio14	RDA5	0.0372556
Chr3	21561307	bio14	RDA5	-0.0334949
Chr3	21561325	bio14	RDA5	0.0335703
Chr3	21561380	bio14	RDA5	0.03534
Chr3	21561398	bio14	RDA5	0.0365415
Chr3	21561423	bio14	RDA5	0.03534
Chr3	21561430	bio14	RDA5	-0.03534
Chr3	21561449	bio14	RDA5	-0.03534
Chr3	21561565	bio14	RDA5	0.03534
Chr3	21561590	bio14	RDA5	0.0365415
Chr3	21561591	bio14	RDA5	-0.03534
Chr3	21561653	bio14	RDA5	-0.0344453
Chr3	21580960	bio14	RDA5	-0.03534
Chr3	21581018	bio14	RDA5	-0.03534
Chr3	21581039	bio14	RDA5	-0.03534
Chr3	21581254	bio14	RDA5	0.0338748
Chr3	21801626	bio14	RDA5	0.0340179
Chr3	22953950	bio14	RDA5	-0.0325004
Chr3	23041230	bio14,bio19	RDA5	-0.0331429
Chr3	23629691	bio14	RDA5	-0.0333848
Chr3	25832600	bio14,bio20	RDA5	0.0353696
Chr3	26078079	bio14	RDA5	0.0315146
Chr3	26191736	bio1,bio10,bio15,bio18,bio5,bio8	RDA5	0.0318501
Chr3	26191995	bio10,bio8	RDA5	0.0319566
Chr3	26193856	bio1,bio10,bio14,bio16,bio18,bio5,bio8	RDA5	0.0341841
Chr3	26193911	bio14,bio16,bio18	RDA5	0.0348246
Chr3	26199585	bio14	RDA5	0.0324653
Chr3	26199599	bio14	RDA5	0.0324653
Chr3	26279124	bio10,bio14,bio8	RDA5	0.0338318
Chr3	26287315	bio14	RDA5	0.0333583
Chr3	26298541	bio14	RDA5	-0.0319651
Chr3	26298731	bio14	RDA5	-0.036215
Chr3	26380847	bio14	RDA5	0.0338649
Chr3	26615011	bio14,bio16,bio17,bio18,bio19	RDA5	0.0333856
Chr3	26624736	bio12,bio13,bio14,bio16,bio17,bio18,bio19,bio20	RDA5	0.0326427
Chr3	28279338	bio7	RDA2	0.0508094
Chr3	28510272	bio14	RDA5	-0.0319843
Chr3	28510288	bio14	RDA5	-0.0319843
Chr3	28532769	bio14	RDA5	-0.0364981
Chr3	28573282	bio1,bio10,bio14,bio6,bio8	RDA5	-0.0341112
Chr3	28573347	bio14	RDA5	-0.0319987
Chr3	28579779	bio14	RDA5	-0.0320172
Chr3	28655091	bio10,bio14,bio20,bio8	RDA5	-0.0375461
Chr3	28668683	bio14	RDA5	-0.0319843
Chr3	28668756	bio14	RDA5	0.0317556
Chr3	28670849	bio14	RDA5	-0.0319843
Chr3	28671130	bio14	RDA5	-0.0402666
Chr3	28691755	bio14	RDA5	-0.0338675
Chr3	28691756	bio14	RDA5	-0.0338675
Chr3	28696053	bio14	RDA5	-0.0319843
Chr3	28697808	bio14	RDA5	-0.0317491
Chr3	28733738	bio14	RDA5	0.0323367
Chr3	28790325	bio14	RDA5	-0.033936
Chr3	28856043	bio14,bio4	RDA5	-0.0350523
[truncated: 1,081 more rows]

## Sheet: TableS10
Table S10 Annotated genes underlying core adaptive variation associated with environmental variables identified by LFMM and RDA
gene	chrom	Start	End	Description
LITCHI014317	Chr1	891172	960019	Vacuolar protein sorting-associated protein
LITCHI014523	Chr1	2396824	2397493	gag-polypeptide of LTR copia-type
LITCHI014702	Chr1	4511675	4516600	Ribonucleoside-diphosphate reductase small chain
LITCHI014703	Chr1	4518897	4520343	1,4-beta-D-glucanase-like
LITCHI014704	Chr1	4520344	4521263	hydrolase activity
LITCHI014706	Chr1	4536593	4541362	-
LITCHI014707	Chr1	4542932	4548000	transmembrane protein 64-like
LITCHI014708	Chr1	4548719	4550610	ubiquitin-protein transferase activity
LITCHI014709	Chr1	4552680	4559652	E3 ubiquitin-protein ligase
LITCHI014711	Chr1	4588416	4590614	transcription factor
LITCHI014712	Chr1	4593377	4598164	-
LITCHI014715	Chr1	4605000	4618661	Belongs to the peptidase A1 family
LITCHI014733	Chr1	4733767	4736914	Glucose and ribitol dehydrogenase homolog
LITCHI014734	Chr1	4735846	4740827	E3 ubiquitin-protein ligase
LITCHI014735	Chr1	4741655	4749261	DEAD-box ATP-dependent RNA helicase 58
LITCHI014736	Chr1	4746626	4748627	This protein plays a role in synthesis of starch. It catalyzes the synthesis of the activated glycosyl donor, ADP- glucose from Glc-1-P and ATP
LITCHI014739	Chr1	4755428	4761372	This protein plays a role in synthesis of starch. It catalyzes the synthesis of the activated glycosyl donor, ADP- glucose from Glc-1-P and ATP
LITCHI014740	Chr1	4762912	4766316	GPI-anchored protein
LITCHI014741	Chr1	4766672	4770077	Peroxisomal adenine nucleotide carrier
LITCHI014742	Chr1	4787621	4795210	Mitogen-activated protein kinase kinase kinase
LITCHI014744	Chr1	4830483	4836557	phosphatase 2C
LITCHI014745	Chr1	4838615	4843294	C9orf114
LITCHI014746	Chr1	4844436	4859344	ATP-dependent DNA helicase CHR12
LITCHI014749	Chr1	4876908	4878470	membrane-associated kinase regulator
LITCHI014750	Chr1	4903358	4905139	-
LITCHI014751	Chr1	4905211	4911250	receptor-like serine threonine-protein kinase
LITCHI014752	Chr1	4918353	4919961	Belongs to the heat shock protein 70 family
LITCHI014753	Chr1	4920281	4920931	Belongs to the heat shock protein 70 family
LITCHI014754	Chr1	4922728	4930167	Arm repeat protein interacting with
LITCHI014755	Chr1	4931732	4934120	Carboxylesterase
LITCHI014756	Chr1	4943669	4944065	Carboxylesterase
LITCHI014757	Chr1	4944105	4946937	carboxylic ester hydrolase activity
LITCHI014758	Chr1	4952238	4960394	Belongs to the cyclin family
LITCHI014759	Chr1	4962515	4971844	Long chain acyl-CoA synthetase
LITCHI014761	Chr1	4985866	4993768	Belongs to the major facilitator superfamily. Sugar transporter (TC 2.A.1.1) family
LITCHI014762	Chr1	5007607	5020196	Belongs to the major facilitator superfamily. Sugar transporter (TC 2.A.1.1) family
LITCHI014763	Chr1	5016268	5016675	Plastocyanin-like domain
LITCHI014764	Chr1	5020338	5023914	Plastocyanin-like domain
LITCHI014765	Chr1	5025189	5031416	Belongs to the major facilitator superfamily. Sugar transporter (TC 2.A.1.1) family
LITCHI014766	Chr1	5071791	5084139	Protein TIME FOR
LITCHI014966	Chr1	7231064	7239837	selenium-binding protein
LITCHI014968	Chr1	7271158	7271926	Rapid ALkalinization Factor (RALF)
LITCHI014969	Chr1	7276958	7281536	Histidine protein methyltransferase 1 homolog
LITCHI015077	Chr1	8370336	8379027	Exopolygalacturonase-like
LITCHI015078	Chr1	8373312	8374370	E3 ubiquitin-protein ligase
LITCHI015357	Chr1	11919664	11920037	gag-polypeptide of LTR copia-type
LITCHI015358	Chr1	11922798	11925225	Belongs to the iron ascorbate-dependent oxidoreductase family
LITCHI015410	Chr1	12671500	12677744	-
LITCHI015411	Chr1	12673531	12685127	Ion channel
LITCHI015516	Chr1	14194946	14199334	Peptidyl-prolyl cis-trans isomerase
LITCHI015708	Chr1	17308744	17309560	protein trichome birefringence-like
LITCHI015709	Chr1	17312782	17315041	Receptor protein kinase-like protein
LITCHI015717	Chr1	17389196	17393444	Receptor protein kinase-like protein
LITCHI015718	Chr1	17393665	17398672	-
LITCHI015938	Chr1	22261272	22274960	Flowering time control protein
LITCHI016020	Chr1	27506279	27509231	-
LITCHI016382	Chr1	34621754	34630727	Small nuclear ribonucleoprotein
LITCHI016433	Chr1	35593875	35602349	Homogentisate phytyltransferase 1
LITCHI016617	Chr1	38139280	38151585	-
LITCHI017546	Chr1	47060511	47074136	DENN (AEX-3) domain-containing protein
LITCHI017547	Chr1	47075968	47077823	growth-regulating factor
LITCHI017548	Chr1	47078557	47092272	RNA polymerase-associated protein CTR9 homolog
LITCHI021885	Chr10	1774914	1779934	-
LITCHI021886	Chr10	1781199	1785279	belongs to the protein kinase superfamily
LITCHI021887	Chr10	1781199	1791892	Protein of unknown function (DUF2439)
LITCHI022166	Chr10	4096232	4098376	Belongs to the universal ribosomal protein uS4 family
LITCHI022167	Chr10	4096232	4101758	Transcription factor PRE6-like
LITCHI022168	Chr10	4099758	4100232	pectinesterase
LITCHI022169	Chr10	4103640	4108567	RINT1-like protein MAG2
LITCHI022173	Chr10	4150666	4157488	belongs to the protein kinase superfamily
LITCHI022174	Chr10	4163059	4164666	Vacuolar protein sorting-associated protein
LITCHI022175	Chr10	4166090	4167376	finger protein
LITCHI022176	Chr10	4167650	4169347	Converts alpha-aldose to the beta-anomer
LITCHI022186	Chr10	4257582	4261124	Dehydrogenase
LITCHI022187	Chr10	4262183	4263377	-
LITCHI022188	Chr10	4265891	4274160	nuclear protein
LITCHI022308	Chr10	5045352	5046348	Belongs to the peroxidase family. Classical plant (class III) peroxidase subfamily
LITCHI022309	Chr10	5049767	5052946	Belongs to the glycosyl hydrolase 47 family
LITCHI022310	Chr10	5053243	5055101	Belongs to the glycosyl hydrolase 47 family
LITCHI022311	Chr10	5057295	5058280	Purple acid phosphatase
LITCHI022312	Chr10	5059689	5062059	Gibberellin regulated protein
LITCHI022314	Chr10	5075361	5083505	protein At5g50100, mitochondrial
LITCHI022316	Chr10	5083277	5085890	Succinate dehydrogenase subunit
LITCHI022317	Chr10	5089730	5093883	Pollen-specific protein SF3-like
LITCHI022489	Chr10	6481418	6482005	-
LITCHI022490	Chr10	6485916	6490793	Belongs to the AAA ATPase family
LITCHI022491	Chr10	6491077	6493490	Pentatricopeptide repeat-containing protein At3g48250
LITCHI022497	Chr10	6527125	6531242	-
LITCHI022498	Chr10	6531944	6532562	-
LITCHI022499	Chr10	6535457	6546305	Nitrate transporter
LITCHI022500	Chr10	6539292	6540255	Manganese-dependent ADP-ribose CDP-alcohol
LITCHI022523	Chr10	6722220	6726285	Galactinol--sucrose galactosyltransferase
LITCHI022524	Chr10	6724327	6735346	protein-L-isoaspartate O-methyltransferase
LITCHI022525	Chr10	6727705	6733120	kDa ribonucleoprotein
LITCHI022526	Chr10	6738324	6741433	Protein SIEVE ELEMENT OCCLUSION
LITCHI022527	Chr10	6743615	6749864	centromere protein
LITCHI022528	Chr10	6744639	6746553	Leucine-rich repeat receptor-like serine threonine tyrosine-protein kinase
LITCHI022529	Chr10	6750231	6750612	Mitochondrial domain of unknown function (DUF1713)
LITCHI022530	Chr10	6751372	6753022	meprin and TRAF homology
LITCHI022636	Chr10	7732565	7764790	Vacuolar protein sorting-associated protein
LITCHI022741	Chr10	8853218	8856495	G-type lectin S-receptor-like serine threonine-protein kinase
LITCHI022778	Chr10	9238278	9244544	Belongs to the enoyl-CoA hydratase isomerase family
LITCHI022784	Chr10	9321676	9327739	isoform X1
LITCHI022785	Chr10	9325465	9327609	Pentatricopeptide repeat-containing protein
LITCHI022786	Chr10	9330311	9335223	WAT1-related protein
LITCHI022788	Chr10	9379298	9388088	Protein transport protein sec16
LITCHI022789	Chr10	9403456	9407893	Peroxisome biogenesis protein
LITCHI022790	Chr10	9408221	9412905	Pectinesterase
LITCHI022791	Chr10	9414539	9421277	glucuronosyltransferase
LITCHI022795	Chr10	9503457	9508755	Histidine triad nucleotide-binding protein
LITCHI022796	Chr10	9518392	9521310	Belongs to the peptidase A1 family
LITCHI022797	Chr10	9529520	9534643	Phosphatidylinositol phosphatidylcholine transfer protein SFH11
LITCHI023000	Chr10	12158478	12161384	Protein SHOOT GRAVITROPISM
LITCHI023199	Chr10	15079356	15081221	-
LITCHI023200	Chr10	15085261	15086791	Heavy metal-associated isoprenylated plant protein
LITCHI023512	Chr10	21262682	21263903	Pentatricopeptide repeat-containing protein At1g30610
LITCHI023571	Chr10	25628714	25632028	-
LITCHI006287	Chr11	74751	78442	Transporter
LITCHI006322	Chr11	321192	324533	-
LITCHI006323	Chr11	325082	335101	DNA mismatch repair protein
LITCHI006328	Chr11	368777	374935	Domain of unknown function (DUF4378)
LITCHI006627	Chr11	2941580	2950800	Nucleolar protein
LITCHI006680	Chr11	3394124	3412098	Belongs to the peptidase M24B family
LITCHI006681	Chr11	3410901	3411484	Belongs to the UDP-glycosyltransferase family
LITCHI006753	Chr11	4123908	4128734	superfamily protein
LITCHI006754	Chr11	4135781	4140179	Cell division cycle-associated
LITCHI006756	Chr11	4153270	4155766	dof zinc finger protein
LITCHI006765	Chr11	4200379	4203690	Alpha/beta hydrolase family
LITCHI006766	Chr11	4214535	4217529	Salicylic acid-binding protein
LITCHI006767	Chr11	4221743	4222409	Alpha/beta hydrolase family
LITCHI006768	Chr11	4242554	4243669	salicylic acid-binding protein 2-like
LITCHI006769	Chr11	4248819	4255700	Autophagy-related protein
LITCHI007346	Chr11	11957375	11961901	Belongs to the protein kinase superfamily
LITCHI007355	Chr11	12152725	12164240	-
LITCHI007642	Chr11	19847956	19851888	WAT1-related protein
LITCHI007806	Chr11	22747769	22756749	Mitogen-Activated Protein Kinase Kinase Kinase
LITCHI007807	Chr11	22757463	22760128	Mitogen-activated protein kinase kinase kinase
LITCHI007842	Chr11	23345889	23346931	E3 ubiquitin-protein ligase
LITCHI007843	Chr11	23359925	23363392	-
LITCHI007844	Chr11	23363958	23365163	-
LITCHI007845	Chr11	23386555	23396552	Belongs to the short-chain dehydrogenases reductases (SDR) family
LITCHI007846	Chr11	23386570	23396680	Regulation of nuclear pre-mRNA domain-containing protein
LITCHI007883	Chr11	24134019	24147230	RESISTANCE protein
LITCHI007884	Chr11	24151112	24158441	Apoptotic chromatin condensation inducer in the
LITCHI007885	Chr11	24169203	24171307	60s ribosomal protein
LITCHI007886	Chr11	24171986	24178489	Apoptotic chromatin condensation inducer in the
LITCHI007887	Chr11	24193578	24196090	pre-rRNA processing protein involved in ribosome biogenesis
LITCHI007888	Chr11	24196606	24197324	pre-rRNA processing protein involved in ribosome biogenesis
LITCHI007889	Chr11	24197756	24204264	Belongs to the MICOS complex subunit Mic60 family
LITCHI007891	Chr11	24223610	24229065	Belongs to the peptidase A1 family
LITCHI007892	Chr11	24230158	24232162	No apical meristem (NAM) protein
LITCHI007893	Chr11	24232606	24235277	thiol methyltransferase
LITCHI007894	Chr11	24235784	24236962	(NAC) domain-containing protein
LITCHI008022	Chr11	26069684	26115958	Belongs to the cytochrome P450 family
LITCHI019687	Chr12	560032	563841	Ubiquitin-associated translation elongation factor EF1B protein
LITCHI019995	Chr12	8005399	8015391	Protein present in Fab1, YOTB, Vac1, and EEA1
LITCHI020017	Chr12	8313976	8318398	methyltransferase PMT18
LITCHI020018	Chr12	8321923	8328239	Transmembrane protein 120 homolog
LITCHI020035	Chr12	8598136	8609714	alpha-mannosidase
LITCHI020036	Chr12	8607350	8610090	Protein NRT1 PTR FAMILY
LITCHI020037	Chr12	8610327	8615087	-
LITCHI020043	Chr12	8654702	8655616	Belongs to the IPP transferase family
LITCHI020044	Chr12	8661327	8663258	Cation efflux family protein
LITCHI020045	Chr12	8663260	8668356	Zinc transporter
LITCHI020046	Chr12	8673008	8674303	-
LITCHI020047	Chr12	8678111	8678378	-
LITCHI020069	Chr12	8998062	9014342	Catalyzes the hydroxylation of the N(6)-(4-aminobutyl)- L-lysine intermediate to form hypusine, an essential post- translational modification only found in mature eIF-5A factor
LITCHI020070	Chr12	9016414	9018805	strubbelig-receptor family
LITCHI020200	Chr12	10746929	10749290	ankyrin repeat-containing protein
LITCHI020388	Chr12	13122289	13130269	-
LITCHI020389	Chr12	13130431	13131262	wall-associated receptor kinase-like
LITCHI020390	Chr12	13132574	13134004	wall-associated receptor kinase-like
LITCHI020717	Chr12	16754598	16762192	Belongs to the adenylate kinase family
LITCHI020719	Chr12	16757522	16762192	BEST Arabidopsis thaliana protein match is nucleolar protein
LITCHI020720	Chr12	16764260	16768334	UPF0481 protein At3g47200-like
LITCHI020816	Chr12	17566963	17570217	B3 domain-containing transcription factor
LITCHI020817	Chr12	17572799	17577524	Subunit of the peripheral V1 complex of vacuolar ATPase. Subunit C is necessary for the assembly of the catalytic sector of the enzyme and is likely to have a specific function in its catalytic activity. V-ATPase is responsible for acidifying a variety of intracellular compartments in eukaryotic cells
LITCHI020818	Chr12	17577740	17581672	Belongs to the mitochondrial carrier (TC 2.A.29) family
LITCHI020819	Chr12	17583890	17588185	Pentatricopeptide repeat-containing protein At3g26782
LITCHI020820	Chr12	17583890	17592116	KIP1-like protein
LITCHI020821	Chr12	17590280	17592116	phosphoglycerate mutase family protein
LITCHI020830	Chr12	17665210	17665780	Coiled-coil domain-containing protein
LITCHI020831	Chr12	17665734	17668083	Pentatricopeptide repeat-containing protein
LITCHI020832	Chr12	17671167	17675822	CAZy family GT29
LITCHI020839	Chr12	17749908	17754480	Component of the ubiquinol-cytochrome c reductase complex (complex III or cytochrome b-c1 complex), which is a respiratory chain that generates an electrochemical potential coupled to ATP synthesis
LITCHI020840	Chr12	17749908	17754480	Cofactor assembly of complex C
LITCHI021367	Chr12	22077387	22078327	Ribosomal protein-like protein
LITCHI021424	Chr12	22660147	22671029	Cytochrome b561 and DOMON domain-containing protein
LITCHI021426	Chr12	22696545	22697062	threonine-tRNA ligase
LITCHI021427	Chr12	22698082	22707435	-
LITCHI021428	Chr12	22707428	22711111	threonine-tRNA ligase
LITCHI021429	Chr12	22715036	22715957	threonine-tRNA ligase
LITCHI021445	Chr12	22932257	22934008	Protein of unknown function (DUF423)
LITCHI021446	Chr12	22934936	22939443	Protein of unknown function (DUF423)
LITCHI021447	Chr12	22937345	22938645	glucan endo-13-beta-glucosidase
LITCHI021448	Chr12	22938670	22938972	-
LITCHI021449	Chr12	22940790	22948463	Histidine kinase
LITCHI021537	Chr12	23855689	23860120	transcription factor
LITCHI021573	Chr12	24097755	24104777	Belongs to the formin-like family
LITCHI021574	Chr12	24097755	24107237	Acyl-coenzyme A thioesterase 9
LITCHI023609	Chr13	320328	320892	Probable lipid transfer
LITCHI023613	Chr13	746316	747932	-
LITCHI023615	Chr13	838316	839592	strigolactone esterase D14 homolog
LITCHI023702	Chr13	4162220	4167340	endonuclease activity
LITCHI023703	Chr13	4188290	4191217	Methanol O-anthraniloyltransferase-like
LITCHI023707	Chr13	4353776	4367606	guanyl-nucleotide exchange factor activity
LITCHI023708	Chr13	4406577	4413368	Ring finger domain
LITCHI023709	Chr13	4406577	4417370	Homeodomain
LITCHI023713	Chr13	4502542	4503663	Domain of unknown function (DUF4228)
LITCHI024118	Chr13	11489591	11503523	G-type lectin S-receptor-like serine threonine-protein kinase
LITCHI024119	Chr13	11503534	11506407	G-type lectin S-receptor-like serine threonine-protein kinase
LITCHI024345	Chr13	14759988	14765205	H ACA ribonucleoprotein complex subunit
LITCHI024827	Chr13	20517030	20522396	UDP-galactose UDP-glucose transporter
LITCHI024828	Chr13	20524436	20526971	riboflavin biosynthesis protein
LITCHI024878	Chr13	20929914	20934332	Belongs to the protein kinase superfamily
LITCHI024918	Chr13	21209269	21212621	atexp4,atexpa4,athexp alpha 1.6,expa4
LITCHI024985	Chr13	21957537	21960136	pentatricopeptide
LITCHI024986	Chr13	21961889	21964666	-
LITCHI024987	Chr13	21961889	21966524	Glycosyltransferase Family 4
LITCHI024988	Chr13	21970332	21977154	Belongs to the GST superfamily
LITCHI024991	Chr13	21990246	21991936	Belongs to the GST superfamily
LITCHI024992	Chr13	21993084	21993423	Belongs to the GST superfamily
LITCHI024993	Chr13	21993641	21997219	Belongs to the GST superfamily
LITCHI024994	Chr13	21996032	22000541	Universal stress protein A-like
LITCHI024995	Chr13	21997236	21997808	-
LITCHI025152	Chr13	23529954	23537157	RING-type E3 ubiquitin transferase
LITCHI025153	Chr13	23538073	23541353	SelT-like protein
LITCHI025154	Chr13	23538562	23545865	Internal alternative NAD(P)H-ubiquinone oxidoreductase
LITCHI004304	Chr14	141582	147618	Autophagy-related protein
LITCHI004321	Chr14	328758	330356	E3 ubiquitin-protein ligase
LITCHI004322	Chr14	332234	333911	VQ motif-containing protein
LITCHI004323	Chr14	333925	336420	-
LITCHI004324	Chr14	336517	338876	Cyclic pyranopterin monophosphate synthase
LITCHI004325	Chr14	339884	346529	Belongs to the citrate synthase family
LITCHI004326	Chr14	347639	348353	-
LITCHI004327	Chr14	347675	350316	-
LITCHI004328	Chr14	351427	366797	callose synthase
LITCHI004329	Chr14	385726	386646	-
LITCHI004330	Chr14	386686	389583	Zinc finger, C3HC4 type (RING finger)
LITCHI004331	Chr14	396246	399047	homeobox-leucine zipper protein
LITCHI004332	Chr14	400653	408556	protein N-terminal asparagine
LITCHI004333	Chr14	400823	405515	-
LITCHI004334	Chr14	410229	414570	Bromodomain-containing protein
LITCHI004335	Chr14	413531	416724	Zeaxanthin epoxidase
LITCHI004337	Chr14	428613	449261	transcription factor
LITCHI004338	Chr14	431742	442261	G-type lectin S-receptor-like serine threonine-protein kinase
LITCHI004339	Chr14	442803	444446	Bulb-type mannose-specific lectin
LITCHI004340	Chr14	444788	447817	Box C D snoRNA protein
LITCHI004341	Chr14	451489	457017	serine threonine-protein kinase
LITCHI004342	Chr14	464534	474360	Belongs to the glycosyl hydrolase 1 family
LITCHI004343	Chr14	499918	509560	Belongs to the glycosyl hydrolase 1 family
LITCHI004344	Chr14	530695	531208	Belongs to the glycosyl hydrolase 1 family
LITCHI004346	Chr14	542762	544573	-
LITCHI004347	Chr14	544700	545700	Belongs to the glycosyl hydrolase 1 family
LITCHI004348	Chr14	546793	547266	Belongs to the glycosyl hydrolase 1 family
LITCHI004349	Chr14	548166	580811	Glycosyl hydrolase family 1
LITCHI004350	Chr14	581329	582223	Catalyzes xyloglucan endohydrolysis (XEH) and or endotransglycosylation (XET). Cleaves and religates xyloglucan polymers, an essential constituent of the primary cell wall, and thereby participates in cell wall construction of growing tissues
LITCHI004351	Chr14	589840	592370	-
LITCHI004353	Chr14	610293	613918	Belongs to the precorrin methyltransferase family
LITCHI004354	Chr14	615606	616913	-
LITCHI004355	Chr14	626674	628711	protein phosphatase binding
LITCHI004356	Chr14	639212	644411	Zinc finger CCCH domain-containing protein
LITCHI004357	Chr14	650385	657087	Chaperone protein DNAj
LITCHI004358	Chr14	657553	670320	mRNA-binding protein involved in proper cytoplasmic distribution of mitochondria
LITCHI004359	Chr14	672267	675833	and Fe(II)-dependent oxygenase superfamily protein
LITCHI004360	Chr14	672267	683038	Ras-related protein
LITCHI004361	Chr14	678555	679961	Cytochrome p450
LITCHI004362	Chr14	680030	680557	Thaumatin family
LITCHI004363	Chr14	684361	686724	transcription factor
LITCHI004364	Chr14	686941	688854	-
LITCHI004365	Chr14	695073	700049	SURP and G-patch domain-containing protein 1-like
LITCHI004366	Chr14	701293	704900	SpoU rRNA Methylase family
LITCHI004367	Chr14	709664	711324	DNA-damage-repair toleration protein
LITCHI004368	Chr14	714536	720513	Protein gamma response
LITCHI004369	Chr14	722231	723645	60S ribosomal Protein
LITCHI004370	Chr14	724082	727457	-
LITCHI004371	Chr14	732240	734520	Zinc finger A20 and AN1 domain-containing stress-associated protein
LITCHI004380	Chr14	808755	813156	Belongs to the mitochondrial carrier (TC 2.A.29) family
LITCHI004381	Chr14	819826	823927	E3 ubiquitin ligase BIG
LITCHI004387	Chr14	858987	866038	Belongs to the multi antimicrobial extrusion (MATE) (TC 2.A.66.1) family
LITCHI004388	Chr14	870244	876089	60s ribosomal protein
LITCHI004389	Chr14	870985	874039	Multiple C2 and transmembrane domain-containing protein
LITCHI004392	Chr14	885142	898346	Sister chromatid cohesion 1 protein
LITCHI004393	Chr14	890779	900562	Thioredoxin-like protein Clot
LITCHI004517	Chr14	1746354	1757365	Belongs to the disease resistance NB-LRR family
LITCHI004595	Chr14	2470333	2474600	-
LITCHI004596	Chr14	2476584	2479297	NAC transcription factor
LITCHI004698	Chr14	3312711	3314954	-
LITCHI004699	Chr14	3318861	3319781	-
LITCHI004700	Chr14	3319928	3331930	Pre-mRNA-splicing factor ATP-dependent RNA helicase
LITCHI004701	Chr14	3332982	3337227	Belongs to the protein kinase superfamily. Ser Thr protein kinase family
LITCHI004702	Chr14	3339341	3343265	The proteasome is a multicatalytic proteinase complex which is characterized by its ability to cleave peptides with Arg, Phe, Tyr, Leu, and Glu adjacent to the leaving group at neutral or slightly basic pH
LITCHI004703	Chr14	3356662	3361974	RING-type E3 ubiquitin transferase
LITCHI004704	Chr14	3363107	3367453	Domain associated at C-terminal with AAA
LITCHI004705	Chr14	3367456	3367701	Belongs to the AAA ATPase family
LITCHI004706	Chr14	3368558	3370730	Belongs to the AAA ATPase family
LITCHI004707	Chr14	3375307	3377364	Belongs to the AAA ATPase family
LITCHI004708	Chr14	3378049	3380244	Belongs to the AAA ATPase family
LITCHI004709	Chr14	3380525	3382347	-
LITCHI004710	Chr14	3380525	3384790	OTU domain-containing protein
LITCHI004722	Chr14	3470945	3478888	belongs to the metallo- dependent hydrolases superfamily. Urease alpha subunit family
LITCHI004723	Chr14	3492016	3500797	Plant lipoxygenase may be involved in a number of diverse aspects of plant physiology including growth and development, pest resistance, and senescence or responses to wounding
LITCHI004724	Chr14	3492171	3501045	4-coumarate--CoA ligase-like
LITCHI004737	Chr14	3559531	3562128	Protein Iojap-related mitochondrial
LITCHI004738	Chr14	3562571	3563491	f-box protein
LITCHI004739	Chr14	3563594	3564788	f-box protein
LITCHI004740	Chr14	3565679	3574890	3-oxoacyl- acyl-carrier-protein reductase
LITCHI004741	Chr14	3565787	3577035	May play an essential role at the early stage of chromosomal DNA replication by coupling the polymerase alpha primase complex to the cellular replication machinery
LITCHI004881	Chr14	4765945	4766975	Belongs to the multi antimicrobial extrusion (MATE) (TC 2.A.66.1) family
LITCHI004882	Chr14	4774105	4775603	-
LITCHI005129	Chr14	6919297	6927435	Belongs to the ubiquitin-conjugating enzyme family
LITCHI005130	Chr14	6920496	6929466	LRR receptor-like serine threonine-protein kinase
LITCHI005134	Chr14	6953132	6958222	IQ-domain
LITCHI005135	Chr14	6958062	6959377	PQQ enzyme repeat
LITCHI005377	Chr14	9231121	9233135	UDP-Glycosyltransferase
LITCHI005378	Chr14	9233899	9236845	UDP-Glycosyltransferase
LITCHI005647	Chr14	12720730	12723503	Belongs to the protein kinase superfamily. Ser Thr protein kinase family
LITCHI005648	Chr14	12723614	12728534	-
LITCHI005649	Chr14	12726818	12727706	Aux IAA proteins are short-lived transcriptional factors that function as repressors of early auxin response genes at low auxin concentrations
LITCHI005650	Chr14	12729885	12745668	isoform X1
LITCHI005819	Chr14	15071772	15078616	Armadillo/beta-catenin-like repeats
LITCHI005820	Chr14	15079420	15081400	-
LITCHI005821	Chr14	15087409	15093843	Belongs to the universal ribosomal protein uS5 family
LITCHI005860	Chr14	15823551	15827916	UDP-3-O- 3-hydroxymyristoyl N-acetylglucosamine deacetylase
LITCHI005861	Chr14	15828509	15837608	Cleavage and polyadenylation specificity factor
LITCHI005869	Chr14	15994815	15998436	two-component response regulator
LITCHI005870	Chr14	15998786	15999761	-
LITCHI005871	Chr14	16018729	16025538	SEC14 cytosolic factor family protein phosphoglyceride transfer family protein
LITCHI005872	Chr14	16031435	16035884	aspartate-semialdehyde dehydrogenase
LITCHI018142	Chr15	3043926	3057036	importin subunit
LITCHI018156	Chr15	3223758	3225494	-
LITCHI018157	Chr15	3223805	3224561	-
LITCHI018158	Chr15	3225501	3228579	receptor-like protein
LITCHI018170	Chr15	3321005	3324438	receptor-like protein
LITCHI018171	Chr15	3324786	3327716	receptor-like protein
LITCHI018172	Chr15	3327734	3328444	receptor-like protein
LITCHI018180	Chr15	3390239	3395928	Chlorophyll synthase
LITCHI018183	Chr15	3436184	3439470	-
LITCHI018184	Chr15	3439775	3442763	Protein trichome birefringence-like 3
LITCHI018190	Chr15	3508497	3519813	Acyl-coenzyme A oxidase 4
LITCHI018191	Chr15	3522015	3523272	Acyl-coenzyme A oxidase 4
LITCHI018219	Chr15	3770850	3774639	GDSL esterase lipase
LITCHI018220	Chr15	3778830	3785029	Lysine methyltransferase
LITCHI018235	Chr15	3874996	3880381	Clathrin is the major protein of the polyhedral coat of coated pits and vesicles
LITCHI018236	Chr15	3886816	3898458	RNA polymerase II C-terminal domain phosphatase-like
LITCHI018237	Chr15	3892293	3898458	Starch binding domain
LITCHI018244	Chr15	4057501	4061369	glycerol-3-phosphate
LITCHI018245	Chr15	4068806	4070231	BTB POZ domain-containing protein
LITCHI018246	Chr15	4072685	4075029	Protein NRT1 PTR FAMILY
LITCHI018247	Chr15	4075638	4079621	26S proteasome non-ATPase regulatory subunit
LITCHI018317	Chr15	4604459	4604915	-
LITCHI018318	Chr15	4605011	4606546	-
LITCHI018319	Chr15	4606836	4607538	copper transporter
LITCHI018320	Chr15	4623912	4629246	Protein NRT1 PTR FAMILY
LITCHI018321	Chr15	4629597	4630009	Protein NRT1 PTR FAMILY
LITCHI018322	Chr15	4631469	4631999	-
LITCHI018323	Chr15	4632542	4634165	galactose
LITCHI018324	Chr15	4654387	4660645	BEL1-like homeodomain protein
LITCHI018325	Chr15	4673249	4676908	Belongs to the mitochondrial carrier (TC 2.A.29) family
LITCHI018326	Chr15	4677181	4678225	-
LITCHI018327	Chr15	4678275	4679305	Dynein light chain
LITCHI018328	Chr15	4680445	4681429	Protein of unknown function, DUF617
LITCHI018329	Chr15	4685899	4693703	Protein NRT1 PTR FAMILY
LITCHI018330	Chr15	4694179	4700225	Receptor protein kinase
LITCHI018331	Chr15	4700820	4707717	serine threonine-protein kinase
LITCHI018332	Chr15	4709546	4717209	May be involved in both secretory and endocytic intracellular trafficking in the endosomal prevacuolar compartments
LITCHI018333	Chr15	4754207	4758156	Ribosomal protein P0 is the functional equivalent of E.coli protein L10
LITCHI018334	Chr15	4763942	4764800	-
LITCHI018335	Chr15	4806558	4814365	Uracil phosphoribosyltransferase
LITCHI018336	Chr15	4810639	4814119	Cysteine Histidine-rich C1 domain family protein
LITCHI018337	Chr15	4828338	4830255	Cysteine Histidine-rich C1 domain family protein
LITCHI018465	Chr15	5860294	5863147	-
LITCHI018466	Chr15	5865162	5868640	Belongs to the universal ribosomal protein uS8 family
LITCHI018467	Chr15	5869380	5873952	soluble inorganic
LITCHI018472	Chr15	5952072	5952891	Zinc finger protein
LITCHI018487	Chr15	6076632	6082390	Protein of unknown function (DUF3741)
LITCHI018488	Chr15	6083314	6083738	-
LITCHI018489	Chr15	6102900	6104093	-
LITCHI018490	Chr15	6105659	6109246	heavy metal-associated domain containing protein, expressed
LITCHI018491	Chr15	6115937	6120691	UDP-glucuronic acid decarboxylase
LITCHI018493	Chr15	6153042	6156486	Pectate lyase
LITCHI018494	Chr15	6158909	6162373	ankyrin repeat-containing protein
LITCHI018535	Chr15	6586489	6589650	Belongs to the peroxidase family
LITCHI018712	Chr15	8327232	8335567	Belongs to the UDP-glycosyltransferase family
LITCHI018899	Chr15	10279870	10287027	sorting nexin
LITCHI018900	Chr15	10321834	10327027	Senescence regulator
LITCHI018973	Chr15	11155006	11158504	Ribosome biogenesis protein NSA2 homolog
LITCHI018974	Chr15	11161382	11166657	Lecithin retinol acyltransferase
LITCHI018975	Chr15	11169939	11176781	Digalactosyldiacylglycerol synthase 1
LITCHI018977	Chr15	11238364	11243511	BEL1-like homeodomain protein
LITCHI018979	Chr15	11267927	11269544	RING-type E3 ubiquitin transferase
LITCHI019031	Chr15	11883275	11887925	E3 ubiquitin-protein ligase BAH1-like
LITCHI019032	Chr15	11890748	11891237	-
LITCHI019033	Chr15	11900417	11900660	-
LITCHI019034	Chr15	11903332	11908657	Sulfite reductase
LITCHI019037	Chr15	11918956	11922967	Amino acid transporter
LITCHI019038	Chr15	11925458	11930047	-
LITCHI019039	Chr15	11926731	11943661	Belongs to the peptidase C19 family
LITCHI019040	Chr15	11949206	11950756	Universal stress protein
LITCHI019041	Chr15	11950886	11956953	Belongs to the protein kinase superfamily. Ser Thr protein kinase family
LITCHI019047	Chr15	12005880	12012211	S-adenosyl-L-methionine-dependent protein-lysine N- methyltransferase that methylates elongation factor 1-alpha
LITCHI019048	Chr15	12012766	12014017	Pentatricopeptide repeat-containing protein At2g20710, mitochondrial-like
LITCHI019049	Chr15	12028271	12032094	Pentatricopeptide repeat-containing protein At2g20710, mitochondrial-like
LITCHI019050	Chr15	12028274	12032343	Belongs to the universal ribosomal protein uS7 family
LITCHI019095	Chr15	12615631	12617118	Thioredoxin-like 3-1, chloroplastic
LITCHI019170	Chr15	13476287	13517310	Vacuolar protein sorting-associated protein
LITCHI019171	Chr15	13523198	13542012	Belongs to the iron ascorbate-dependent oxidoreductase family
LITCHI019189	Chr15	13732706	13734866	Belongs to the UDP-glycosyltransferase family
LITCHI019412	Chr15	17399316	17404966	first, biotin carboxylase catalyzes the carboxylation of the carrier protein and then the transcarboxylase transfers the carboxyl group to form malonyl-CoA
LITCHI019413	Chr15	17400432	17416863	Sister chromatid cohesion protein
LITCHI019420	Chr15	17503373	17510401	Pentatricopeptide repeat-containing protein
LITCHI012099	Chr2	651921	656494	-
LITCHI012610	Chr2	13890490	13902225	LRR receptor-like serine threonine-protein kinase
LITCHI012679	Chr2	16192165	16205288	Peptidyl-prolyl cis-trans isomerase CYP37
LITCHI012802	Chr2	19311964	19314685	-
LITCHI012804	Chr2	19401203	19403140	-
LITCHI012812	Chr2	19704283	19707598	disease resistance
LITCHI012813	Chr2	19712932	19715372	Protein of unknown function (DUF3593)
LITCHI012814	Chr2	19715575	19720012	Belongs to the disease resistance NB-LRR family
LITCHI012815	Chr2	19745724	19748029	Removes the phosphate from trehalose 6-phosphate to produce free trehalose
LITCHI012832	Chr2	20229427	20233703	-
LITCHI012837	Chr2	20354612	20355493	ribonuclease H protein At1g65750
LITCHI012841	Chr2	20678148	20683332	sulfate transporter
LITCHI012878	Chr2	21378382	21378889	-
LITCHI013035	Chr2	23470856	23479689	bZIP transcription factor family protein
LITCHI013036	Chr2	23479711	23480086	transcription factor
LITCHI013142	Chr2	25214246	25218040	Cell division cycle
LITCHI013143	Chr2	25220053	25224698	Heterogeneous nuclear ribonucleoprotein
LITCHI013617	Chr2	32487808	32492504	-
LITCHI013739	Chr2	34515989	34519061	Belongs to the cytochrome P450 family
LITCHI013892	Chr2	36565684	36574098	Belongs to the TRAFAC class dynamin-like GTPase superfamily. Dynamin Fzo YdjA family
LITCHI013893	Chr2	36575971	36579512	Protein of unknown function (DUF3537)
LITCHI013894	Chr2	36584082	36585906	-
LITCHI013895	Chr2	36585908	36586676	ethylene-responsive transcription factor
LITCHI013897	Chr2	36644311	36647917	Endoglucanase
LITCHI013898	Chr2	36648005	36649533	RIBOSOMAL protein
LITCHI013899	Chr2	36650249	36652070	Pentatricopeptide repeat-containing protein
LITCHI013900	Chr2	36653953	36655060	-
LITCHI013901	Chr2	36656557	36662047	Plays a central role in 2-thiolation of mcm(5)S(2)U at tRNA wobble positions of cytosolic tRNA(Lys), tRNA(Glu) and tRNA(Gln). Also essential during biosynthesis of the molybdenum cofactor. Acts by mediating the C-terminal thiocarboxylation of sulfur carriers URM1 and MOCS2A. Its N-terminus first activates URM1 and MOCS2A as acyl-adenylates (-COAMP), then the persulfide sulfur on the catalytic cys…
LITCHI013902	Chr2	36662839	36664807	-
LITCHI013903	Chr2	36667635	36672841	GDP-L-galactose phosphorylase
LITCHI013904	Chr2	36685742	36690057	Proteinaceous RNase P 1, chloroplastic
LITCHI013905	Chr2	36691197	36694242	Acid phosphatase vanadium-dependent haloperoxidase-related protein
LITCHI013906	Chr2	36694903	36697973	Condensin complex subunit
LITCHI013907	Chr2	36697988	36700750	Condensin complex subunit
LITCHI013909	Chr2	36726553	36726908	Protein O-linked-mannose beta-1,4-N-acetylglucosaminyltransferase 2-like
LITCHI013910	Chr2	36730781	36733139	Protein O-linked-mannose beta-1,4-N-acetylglucosaminyltransferase 2-like
LITCHI013929	Chr2	37019449	37020688	Belongs to the 'GDSL' lipolytic enzyme family
LITCHI013930	Chr2	37022527	37023271	calcium-binding protein
LITCHI013932	Chr2	37040416	37041113	calcium-binding protein
LITCHI013934	Chr2	37061448	37073757	Belongs to the 'GDSL' lipolytic enzyme family
LITCHI013935	Chr2	37073834	37075295	calcium-binding protein
LITCHI013940	Chr2	37121149	37133092	Belongs to the 'GDSL' lipolytic enzyme family
LITCHI013943	Chr2	37154859	37169923	Belongs to the 'GDSL' lipolytic enzyme family
LITCHI013944	Chr2	37171634	37177420	tetraacyldisaccharide 4'-kinase
LITCHI013945	Chr2	37184300	37192431	Bromodomain-containing protein
LITCHI025720	Chr3	3506721	3519901	U-box domain-containing protein
LITCHI025721	Chr3	3520255	3530798	receptor-like protein 12
LITCHI025943	Chr3	5285858	5290869	NADH dehydrogenase ubiquinone 1 alpha subcomplex subunit 9
LITCHI025944	Chr3	5290910	5291833	-
LITCHI025945	Chr3	5291862	5292488	-
LITCHI025946	Chr3	5295348	5298019	xyloglucan galactosyltransferase
LITCHI025953	Chr3	5327156	5328866	Photosystem II reaction center psb28 protein
LITCHI025954	Chr3	5330750	5332402	-
LITCHI025955	Chr3	5336542	5341185	TENA/THI-4/PQQC family
LITCHI026515	Chr3	10439819	10440275	transposition, RNA-mediated
LITCHI026627	Chr3	11487965	11492215	Nitrogen regulatory protein P-II
LITCHI026628	Chr3	11494255	11497216	Protein of unknown function (DUF952)
LITCHI026629	Chr3	11498884	11503146	GDSL-like Lipase/Acylhydrolase
LITCHI026633	Chr3	11529866	11531377	NPR1 interacting
LITCHI026634	Chr3	11536507	11539293	Polygalacturonase
LITCHI026702	Chr3	12295583	12323637	Belongs to the cytochrome P450 family
LITCHI027021	Chr3	16096873	16103399	SUN domain-containing protein
LITCHI027022	Chr3	16108925	16114097	Type I inositol 1,4,5-trisphosphate 5-phosphatase
LITCHI027031	Chr3	16222328	16226967	transcription factor
LITCHI027109	Chr3	17361242	17364896	Dual specificity phosphatase, catalytic domain
LITCHI027176	Chr3	18363620	18365402	21 kDa protein-like
LITCHI027177	Chr3	18368963	18370000	Belongs to the ABC transporter superfamily. ABCG family. PDR (TC 3.A.1.205) subfamily
LITCHI027179	Chr3	18409394	18425249	GABA transporter 1-like
LITCHI027182	Chr3	18509909	18515611	Belongs to the protein-tyrosine phosphatase family. Non-receptor class myotubularin subfamily
LITCHI027183	Chr3	18522411	18530705	Belongs to the PI3 PI4-kinase family
LITCHI027184	Chr3	18531153	18549935	Belongs to the protein-tyrosine phosphatase family. Non-receptor class myotubularin subfamily
LITCHI027185	Chr3	18552933	18556501	Encoded by
LITCHI027186	Chr3	18581371	18584059	-
LITCHI027187	Chr3	18619664	18624412	F-box RNI superfamily protein
LITCHI027188	Chr3	18637348	18656426	Pyruvate kinase
LITCHI027189	Chr3	18658898	18663036	mRNA cap guanine-N7 methyltransferase
LITCHI027193	Chr3	18763029	18764219	Belongs to the peptidase M10A family
LITCHI027196	Chr3	18895682	18896697	Metalloendoproteinase 1-like
LITCHI027197	Chr3	18903494	18905622	Domain of unknown function (DUF4283)
LITCHI027198	Chr3	18916277	18919957	-
LITCHI027201	Chr3	18931192	18938260	Belongs to the globin family
LITCHI027202	Chr3	18948972	18957186	Bark storage protein
LITCHI027203	Chr3	18958680	18966678	3'-phosphoinositide-dependent protein kinase
LITCHI027204	Chr3	18985763	18993273	Glycosyltransferase family protein 64
LITCHI027205	Chr3	19113313	19117706	cation H( ) antiporter
LITCHI027206	Chr3	19199561	19205152	-
LITCHI027207	Chr3	19201461	19205152	Phytol kinase
LITCHI027209	Chr3	19236196	19243251	Belongs to the 'GDSL' lipolytic enzyme family
LITCHI027210	Chr3	19296192	19301307	Sec12-like protein 1
LITCHI027211	Chr3	19305558	19310508	Encoded by
LITCHI027212	Chr3	19332309	19340533	Phosphoglucan phosphatase DSP4
LITCHI027213	Chr3	19343756	19351125	-
LITCHI027214	Chr3	19358647	19359660	Cysteine-rich RLK (RECEPTOR-like protein kinase) 8
LITCHI027215	Chr3	19392992	19393513	6-phosphogluconolactonase
LITCHI027216	Chr3	19431998	19432337	cyclin-dependent protein kinase inhibitor
LITCHI027217	Chr3	19433433	19435457	cyclin-dependent protein kinase inhibitor
LITCHI027218	Chr3	19486502	19495081	-
LITCHI027219	Chr3	19498804	19506410	Zinc finger, C3HC4 type (RING finger)
LITCHI027220	Chr3	19584954	19604190	Cinnamyl alcohol dehydrogenase
LITCHI027223	Chr3	19657134	19661226	Protein of unknown function (DUF1997)
LITCHI027225	Chr3	19700067	19702088	Pentatricopeptide repeat-containing protein
LITCHI027227	Chr3	19728725	19729806	Belongs to the cytochrome P450 family
LITCHI027231	Chr3	19878498	19885186	acyl-CoA-binding domain-containing protein
LITCHI027232	Chr3	19886842	19891894	4-coumarate--CoA ligase-like
LITCHI027233	Chr3	19917525	19998208	isomerase
LITCHI027234	Chr3	20001323	20011247	Malate dehydrogenase
LITCHI027241	Chr3	20157047	20161711	(NAC) domain-containing protein
LITCHI027242	Chr3	20162690	20163683	-
LITCHI027243	Chr3	20167399	20172260	No apical meristem (NAM) protein
LITCHI027248	Chr3	20372889	20383803	Monocopper oxidase-like protein
LITCHI027253	Chr3	20438363	20439964	ZINC FINGER protein
LITCHI027260	Chr3	20677917	20687261	Pectate lyase
LITCHI027261	Chr3	20700701	20705369	The B regulatory subunit might modulate substrate selectivity and catalytic activity, and also might direct the localization of the catalytic enzyme to a particular subcellular compartment
LITCHI027262	Chr3	20716201	20718326	transposition, RNA-mediated
LITCHI027263	Chr3	20736501	20747478	Transcription elongation factor SPT5
LITCHI027264	Chr3	20790934	20792838	Nodulin-like
LITCHI027265	Chr3	20954040	20956550	Nodulin-like
LITCHI027266	Chr3	21038248	21043675	Glycine-rich RNA-binding protein
LITCHI027267	Chr3	21079547	21086076	-
LITCHI027268	Chr3	21086268	21090728	ATPase family associated with various cellular activities (AAA)
LITCHI027269	Chr3	21109372	21114829	ACT domain-containing protein
LITCHI027272	Chr3	21192297	21196972	Protein of unknown function (DUF4050)
LITCHI027273	Chr3	21212116	21217298	Belongs to the peptidase S10 family
LITCHI027274	Chr3	21268028	21273503	Domain of unknown function (DUF3783)
LITCHI027275	Chr3	21272225	21272947	U11 U12 small nuclear ribonucleoprotein 31 kDa
LITCHI027276	Chr3	21293845	21307288	Lysine-specific histone demethylase 1 homolog
LITCHI027277	Chr3	21313552	21317827	Protein disulfide isomerase-like
LITCHI027278	Chr3	21319163	21319748	Reverse transcriptase-like
LITCHI027279	Chr3	21336425	21337830	intramolecular oxidoreductase activity, transposing S-S bonds
LITCHI027280	Chr3	21399447	21401406	Caffeoylshikimate esterase-like
LITCHI027281	Chr3	21467399	21471344	Encoded by
LITCHI027282	Chr3	21472780	21478310	protein disulfide isomerase-like
LITCHI027283	Chr3	21530768	21533860	-
LITCHI027284	Chr3	21535738	21538785	Belongs to the MIP aquaporin (TC 1.A.8) family
LITCHI027289	Chr3	21804004	21806277	Peroxisome biogenesis protein
LITCHI027368	Chr3	23037101	23040195	F-box FBD LRR-repeat protein
LITCHI027425	Chr3	23624331	23630152	Protein of unknown function (DUF2985)
LITCHI027630	Chr3	25829924	25832160	Ras-related protein
LITCHI027650	Chr3	26076819	26077604	lanC-like protein
LITCHI027662	Chr3	26296267	26304130	Protein of unknown function, DUF604
LITCHI027663	Chr3	26302167	26304584	At3g49720-like
LITCHI027686	Chr3	26615636	26618640	Peptidyl-prolyl cis-trans isomerase
LITCHI027687	Chr3	26619904	26624124	E3 ubiquitin-protein ligase
LITCHI027688	Chr3	26627171	26629318	-
LITCHI027689	Chr3	26629024	26629277	-
LITCHI027690	Chr3	26629565	26631817	60S ribosomal protein
LITCHI027802	Chr3	28271155	28275996	Protein of unknown function (DUF674)
LITCHI027803	Chr3	28279222	28279489	Protein of unknown function (DUF674)
LITCHI027816	Chr3	28990584	28993954	Auxin response factors (ARFs) are transcriptional factors that bind specifically to the DNA sequence 5'-TGTCTC-3' found in the auxin-responsive promoter elements (AuxREs)
LITCHI027819	Chr3	29675508	29683670	Belongs to the FAD-dependent glycerol-3-phosphate dehydrogenase family
LITCHI027820	Chr3	29801881	29810924	Belongs to the STXBP unc-18 SEC1 family
LITCHI027827	Chr3	31253717	31253939	Glycine-rich RNA-binding protein
LITCHI027833	Chr3	32451139	32456000	Belongs to the DHHC palmitoyltransferase family
LITCHI027835	Chr3	32513130	32520017	amino acid transporter
LITCHI027836	Chr3	32529109	32532745	Thioredoxin-like 3-2
LITCHI027837	Chr3	32533569	32542875	pumilio homolog
LITCHI027839	Chr3	32586123	32587888	protein ROOT PRIMORDIUM DEFECTIVE
LITCHI027840	Chr3	32589872	32595490	Protein VAC14 homolog
LITCHI027841	Chr3	32629810	32636869	OTU domain-containing protein
LITCHI027843	Chr3	32712628	32722275	ABC transporter G family member
LITCHI027844	Chr3	32722960	32727910	ATPase ASNA1 homolog
LITCHI027845	Chr3	32729233	32731557	zinc finger
LITCHI027846	Chr3	32735929	32737712	lysM domain receptor-like kinase 3
LITCHI027849	Chr3	33064605	33065794	source UniProtKB
LITCHI027850	Chr3	33088973	33093877	Phenylalanine ammonia-lyase
LITCHI027852	Chr3	33189456	33194787	Synaptotagmin-3-like
LITCHI027853	Chr3	33220592	33225063	Zinc finger (C3HC4-type RING finger) family protein
LITCHI027854	Chr3	33220612	33227623	cytochrome c oxidase assembly protein
LITCHI027855	Chr3	33226248	33228701	-
LITCHI027856	Chr3	33228176	33232444	Belongs to the NPH3 family
LITCHI027857	Chr3	33251955	33272348	Protein ENHANCED DISEASE RESISTANCE
LITCHI027858	Chr3	33283803	33308105	exocyst complex component
LITCHI027859	Chr3	33299493	33304164	transposition, RNA-mediated
LITCHI027860	Chr3	33309314	33317987	synthase
LITCHI027861	Chr3	33330867	33337917	Chorismate synthase
LITCHI027862	Chr3	33381097	33387983	lipolytic acyl hydrolase (LAH)
LITCHI027863	Chr3	33404203	33404650	gag-polypeptide of LTR copia-type
LITCHI027864	Chr3	33444009	33448237	L-tryptophan--pyruvate aminotransferase 1-like
LITCHI027865	Chr3	33497744	33503752	Tryptophan/tyrosine permease family
LITCHI027866	Chr3	33498741	33504954	Catalytic subunit of the peripheral V1 complex of vacuolar ATPase (V-ATPase). V-ATPase is responsible for acidifying a variety of intracellular compartments in eukaryotic cells
LITCHI027867	Chr3	33731933	33733904	The light-harvesting complex (LHC) functions as a light receptor, it captures and delivers excitation energy to photosystems with which it is closely associated
LITCHI027868	Chr3	33736339	33740039	AarF domain-containing protein kinase
LITCHI027869	Chr3	33740192	33745078	AarF domain-containing protein kinase
LITCHI027870	Chr3	33773702	33777195	Transmembrane protein 115-like
LITCHI027871	Chr3	33777539	33788620	RING-H2 zinc finger domain
LITCHI027872	Chr3	33789472	33792239	Belongs to the ubiquitin-conjugating enzyme family
LITCHI027873	Chr3	33816009	33824667	May be involved in modulation of pathogen defense and leaf cell death
LITCHI027874	Chr3	33845597	33849190	Myb/SANT-like DNA-binding domain
LITCHI027878	Chr3	33878434	33882279	Belongs to the peptidase S10 family
LITCHI027879	Chr3	33891869	33899302	Belongs to the peptidase S10 family
LITCHI027880	Chr3	33933405	33948475	Pseudouridine synthase
LITCHI027881	Chr3	33933588	33948384	SANT SWI3, ADA2, N-CoR and TFIIIB'' DNA-binding domains
LITCHI027882	Chr3	33957375	33959561	-
LITCHI027883	Chr3	33959563	33960360	-
LITCHI027914	Chr3	34653983	34656516	-
LITCHI027918	Chr3	34706877	34710307	RNA recognition motif
LITCHI027931	Chr3	34980383	34984913	-
LITCHI027944	Chr3	35219100	35221999	Belongs to the CDP-alcohol phosphatidyltransferase class-I family
LITCHI027945	Chr3	35226107	35235688	Dehydrogenase reductase SDR family member on chromosome
LITCHI027948	Chr3	35260629	35261867	Nitrilase-like protein 2
LITCHI027949	Chr3	35263574	35265928	Nitrilase-like protein
LITCHI027950	Chr3	35264332	35273735	-
LITCHI027951	Chr3	35286866	35294588	Macrophage erythroblast
LITCHI027952	Chr3	35286940	35305754	isoform X1
LITCHI027974	Chr3	36157784	36159649	60s ribosomal protein
LITCHI027980	Chr3	36214384	36220099	Splicing factor 3B subunit
LITCHI027981	Chr3	36220235	36224424	Caffeoylshikimate esterase-like
LITCHI027982	Chr3	36228847	36232406	Caffeoylshikimate esterase-like
LITCHI027988	Chr3	36322528	36324670	Plant protein 1589 of
LITCHI029972	Chr4	402913	404661	Domain of unknown function (DUF4220)
LITCHI029977	Chr4	460007	474000	Domain of unknown function (DUF4220)
LITCHI029978	Chr4	475075	476103	-
LITCHI029986	Chr4	576493	582327	26S proteasome non-atpase regulatory subunit
LITCHI029987	Chr4	626456	627495	calcium-binding protein
LITCHI030164	Chr4	3196239	3198102	zinc finger CCCH domain-containing protein
LITCHI030183	Chr4	3313616	3347833	Nuclear chaperone required for maturation and nuclear export of pre-60S ribosome subunits
LITCHI030184	Chr4	3349670	3352029	carbohydrate binding
LITCHI030185	Chr4	3360611	3362659	Domain of unknown function (DUF4220)
LITCHI030186	Chr4	3365885	3366211	Domain of unknown function (DUF4220)
LITCHI030187	Chr4	3366253	3366489	Domain of unknown function (DUF4220)
LITCHI030189	Chr4	3374762	3376848	Nuclear chaperone required for maturation and nuclear export of pre-60S ribosome subunits
LITCHI030190	Chr4	3378829	3381792	Jacalin-like lectin domain
LITCHI030216	Chr4	3615636	3619819	subtilisin-like protease
LITCHI030217	Chr4	3621630	3623801	RING-box protein
LITCHI030218	Chr4	3629778	3630309	-
LITCHI030219	Chr4	3640888	3641306	-
LITCHI030220	Chr4	3648654	3655023	Plant lipoxygenase may be involved in a number of diverse aspects of plant physiology including growth and development, pest resistance, and senescence or responses to wounding
LITCHI030221	Chr4	3656492	3663190	H ACA ribonucleoprotein complex subunit
LITCHI030222	Chr4	3662068	3668118	transcription factor
LITCHI030224	Chr4	3691130	3693573	belongs to the protein kinase superfamily
LITCHI030242	Chr4	3845696	3854088	Domain of unknown function (DUF4220)
LITCHI030243	Chr4	3861270	3865864	NAD(P)H-binding
LITCHI030244	Chr4	3866466	3870068	ELF4-Like
LITCHI030245	Chr4	3874143	3885623	-
LITCHI030246	Chr4	3886259	3893017	Transcription initiation factor TFIID subunit
LITCHI030340	Chr4	5091751	5094407	Domain of unknown function (DUF4220)
LITCHI030369	Chr4	6220226	6231550	65-kDa microtubule-associated protein
LITCHI030370	Chr4	6232869	6235431	Domain in histone families 1 and 5
LITCHI030371	Chr4	6240347	6242858	Endoplasmic reticulum membrane protein
LITCHI030379	Chr4	6479964	6480189	E3 ubiquitin-protein ligase
LITCHI030409	Chr4	7011987	7022112	Belongs to the 'GDSL' lipolytic enzyme family
LITCHI030608	Chr4	9338078	9343631	proline-rich receptor-like protein kinase
LITCHI030769	Chr4	11474588	11478226	Belongs to the disease resistance NB-LRR family
LITCHI030814	Chr4	12026004	12030585	Protein SSUH2 homolog
LITCHI030996	Chr4	14797879	14798915	Domain of unknown function (DUF4283)
LITCHI031117	Chr4	16949624	16951908	Belongs to the peroxidase family. Classical plant (class III) peroxidase subfamily
LITCHI031122	Chr4	17101792	17105196	Belongs to the peroxidase family. Classical plant (class III) peroxidase subfamily
LITCHI031123	Chr4	17109808	17118156	Protein TIC110, chloroplastic-like
LITCHI031188	Chr4	18563215	18568435	U-box domain-containing protein
LITCHI031203	Chr4	18923944	18925450	F-box protein At5g07610-like
LITCHI031204	Chr4	18926246	18938997	Tetratricopeptide repeat (TPR)-like superfamily protein
LITCHI031205	Chr4	18989169	18994479	Belongs to the 'GDSL' lipolytic enzyme family
LITCHI031206	Chr4	19042727	19043346	Cinnamyl alcohol dehydrogenase
LITCHI031317	Chr4	21030437	21038735	pumilio homolog
LITCHI031318	Chr4	21039045	21040980	-
LITCHI031324	Chr4	21133067	21135385	pyrophosphate-energized membrane proton pump
LITCHI031325	Chr4	21135460	21137468	KH domain-containing protein
LITCHI031332	Chr4	21248550	21250355	Eukaryotic family of unknown function (DUF1754)
LITCHI031333	Chr4	21250873	21252053	F-Box protein
LITCHI031334	Chr4	21253298	21259623	regulation of response to stimulus
LITCHI031480	Chr4	23708737	23715071	-
LITCHI031483	Chr4	23860860	23866716	Metal tolerance protein
LITCHI031886	Chr4	33950879	33964622	chromodomain-helicase-DNA-binding protein
LITCHI031887	Chr4	33964693	33970721	chromodomain-helicase-DNA-binding protein
LITCHI000183	Chr5	5644080	5646329	Ring finger domain
LITCHI000239	Chr5	7168457	7169840	Domain of unknown function (DUF4283)
LITCHI000539	Chr5	13897956	13908484	Ankyrin repeat-containing protein
LITCHI000644	Chr5	16250971	16255317	Spermatogenesis-associated protein
LITCHI001167	Chr5	23911715	23914432	-
LITCHI001271	Chr5	25250514	25259885	Protein EXECUTER 1, chloroplastic-like
LITCHI001272	Chr5	25254243	25262037	atnic1,nic1
LITCHI001273	Chr5	25263100	25266615	Belongs to the FBPase class 1 family
LITCHI001279	Chr5	25311020	25313713	Glycine-rich RNA-binding protein
LITCHI001448	Chr5	27423427	27427699	-
LITCHI001449	Chr5	27428018	27433204	Radical SAM superfamily
LITCHI002265	Chr6	1158856	1160278	Belongs to the oxygen-dependent FAD-linked oxidoreductase family
LITCHI002964	Chr6	16306209	16315320	Belongs to the phospholipid scramblase family
LITCHI003118	Chr6	18763986	18767733	RING-H2 finger protein
LITCHI003119	Chr6	18769560	18771486	B3 domain-containing protein
LITCHI003487	Chr6	23525717	23605121	Germin-like protein subfamily 1 member
LITCHI003519	Chr6	24058676	24060820	C1 domain
LITCHI003598	Chr6	24912009	24921347	Peptidase C13 family
LITCHI003599	Chr6	24924250	24927129	F-box protein
LITCHI003600	Chr6	24927809	24938821	Belongs to the TRAFAC class myosin-kinesin ATPase superfamily. Myosin family
LITCHI003604	Chr6	25000313	25001050	-
LITCHI003605	Chr6	25003519	25007257	-
LITCHI004094	Chr6	30285658	30288681	Belongs to the 'GDSL' lipolytic enzyme family
LITCHI004122	Chr6	30540259	30541220	Protein of unknown function, DUF538
LITCHI004129	Chr6	30684125	30685072	-
LITCHI004130	Chr6	30686830	30687252	-
LITCHI004131	Chr6	30687434	30689556	Belongs to the small GTPase superfamily. SAR1 family
LITCHI008383	Chr7	4707486	4707771	Nonspecific lipid-transfer protein
LITCHI008384	Chr7	4712542	4712830	Nonspecific lipid-transfer protein
LITCHI008385	Chr7	4714336	4716730	-
LITCHI008423	Chr7	5325698	5352881	receptor-like protein kinase
LITCHI008424	Chr7	5352891	5355628	Wall-associated receptor kinase galacturonan-binding
LITCHI008447	Chr7	5652259	5654222	Core-2/I-Branching enzyme
LITCHI008545	Chr7	7661262	7663212	Werner syndrome-like exonuclease
LITCHI008636	Chr7	10683346	10746210	amino acid transporter
LITCHI008832	Chr7	18069176	18075280	U6 snRNA-associated Sm-like protein
LITCHI008833	Chr7	18078805	18079532	-
LITCHI008840	Chr7	18167425	18178857	RRP12-like protein
LITCHI008841	Chr7	18219998	18229539	CCR4-associated factor 1 homolog
LITCHI008852	Chr7	18520165	18521879	NAC domain-containing protein
LITCHI008860	Chr7	18653402	18654767	-
LITCHI008861	Chr7	18656491	18658812	Protein N-terminal glutamine
LITCHI008862	Chr7	18659978	18664825	-
LITCHI008864	Chr7	18694489	18703188	Plays a central role in 2-thiolation of mcm(5)S(2)U at tRNA wobble positions of tRNA(Lys), tRNA(Glu) and tRNA(Gln). May act by forming a heterodimer with NCS6 CTU1 that ligates sulfur from thiocarboxylated URM1 onto the uridine of tRNAs at wobble position
LITCHI008971	Chr7	20497979	20499783	gag-polypeptide of LTR copia-type
LITCHI009017	Chr7	21026351	21028642	gag-polypeptide of LTR copia-type
LITCHI009353	Chr7	25058855	25061239	PAR1 protein
LITCHI009830	Chr8	223468	240134	Belongs to the mitochondrial carrier (TC 2.A.29) family
LITCHI009831	Chr8	229104	237878	DNA polymerase III, delta subunit
LITCHI009840	Chr8	332315	335759	PhoD-like phosphatase
LITCHI009841	Chr8	336238	336966	Wall-associated receptor
LITCHI009842	Chr8	337022	343987	lysM domain receptor-like kinase 4
LITCHI010169	Chr8	2763016	2766551	basic region leucin zipper
LITCHI010239	Chr8	3332041	3335376	GTP-binding protein
LITCHI010240	Chr8	3339354	3341044	Belongs to the peroxidase family. Classical plant (class III) peroxidase subfamily
LITCHI010241	Chr8	3341490	3346252	lipopolysaccharide core region biosynthetic process
LITCHI010369	Chr8	4349416	4358977	Vacuolar protein sorting-associated protein
LITCHI010450	Chr8	5076466	5078268	Belongs to the SKP1 family
LITCHI010451	Chr8	5081550	5082925	Ribonuclease H protein
LITCHI010482	Chr8	5326451	5329742	Annexin D2-like
LITCHI010485	Chr8	5378774	5386351	Leucine Rich Repeat
LITCHI010486	Chr8	5390490	5391942	Annexin D1-like
LITCHI010487	Chr8	5391942	5393499	Annexin D2-like
LITCHI010488	Chr8	5393506	5394385	Annexin D1-like
LITCHI010489	Chr8	5394822	5397950	Ribonuclease H protein
LITCHI011011	Chr8	11311546	11311864	calcium-binding protein
LITCHI011102	Chr8	12522314	12526829	Thylakoidal processing peptidase
LITCHI011129	Chr8	13064396	13065010	F-box kelch-repeat protein At3g06240-like
LITCHI011130	Chr8	13065330	13066312	-
LITCHI011143	Chr8	13175489	13179965	E3 ubiquitin-protein ligase
LITCHI011149	Chr8	13246699	13250270	Calcium uniporter protein
LITCHI011173	Chr8	13887121	13906888	Histone-lysine n-methyltransferase
LITCHI011395	Chr8	20361333	20366557	intermembrane lipid transfer activity
LITCHI011419	Chr8	21087881	21178962	NHP2-like protein 1
LITCHI011420	Chr8	21179359	21181392	NHP2-like protein 1
LITCHI011442	Chr8	21665389	21682109	GAG-pre-integrase domain
LITCHI011478	Chr8	22296397	22298141	Sterol 3-beta-glucosyltransferase
LITCHI011730	Chr8	26228656	26229339	-
LITCHI011731	Chr8	26233781	26236516	Amino acid permease
LITCHI011912	Chr8	28526117	28527919	RESISTANCE protein
LITCHI011913	Chr8	28527965	28528292	RESISTANCE protein
LITCHI028290	Chr9	9436999	9450776	serine threonine-protein kinase
LITCHI028326	Chr9	10037455	10039288	LRR receptor-like serine threonine-protein kinase
LITCHI028438	Chr9	12251215	12251992	Reverse transcriptase-like
LITCHI028439	Chr9	12267887	12279738	Agamous-like MADS-box protein
LITCHI028440	Chr9	12293885	12300399	PHD zinc finger
LITCHI028441	Chr9	12315640	12324352	The proteasome is a multicatalytic proteinase complex which is characterized by its ability to cleave peptides with Arg, Phe, Tyr, Leu, and Glu adjacent to the leaving group at neutral or slightly basic pH
LITCHI028442	Chr9	12319697	12327948	Belongs to the SKP1 family
LITCHI028443	Chr9	12327493	12327703	Belongs to the SKP1 family
LITCHI028444	Chr9	12333269	12337836	Haloacid dehalogenase-like hydrolase domain-containing protein
LITCHI028445	Chr9	12338238	12342655	Mitochondrial translocator assembly and maintenance protein 41 homolog
LITCHI028446	Chr9	12342735	12343375	hAT family C-terminal dimerisation region
LITCHI028447	Chr9	12362373	12368912	Pentatricopeptide repeat-containing protein
LITCHI028449	Chr9	12371638	12376097	molybdenum cofactor sulfurase family protein
LITCHI028476	Chr9	12700433	12702232	TMV resistance protein
LITCHI028477	Chr9	12721598	12726646	-
LITCHI028478	Chr9	12784474	12787829	Nucleolar protein 6-like
LITCHI028479	Chr9	12788158	12788950	TMV resistance protein
LITCHI028483	Chr9	12919677	12924253	-
LITCHI028484	Chr9	12999561	13000248	Leucine Rich Repeat
LITCHI028485	Chr9	13000259	13001168	LRR receptor-like serine threonine-protein kinase
LITCHI028486	Chr9	13031114	13032043	TMV resistance protein
LITCHI028487	Chr9	13047048	13052864	-
LITCHI028675	Chr9	15857932	15863262	kxDL motif-containing protein
LITCHI028691	Chr9	16080626	16081199	NDH shuttles electrons from NAD(P)H plastoquinone, via FMN and iron-sulfur (Fe-S) centers, to quinones in the photosynthetic chain and possibly in a chloroplast respiratory chain. The immediate electron acceptor for the enzyme in this species is believed to be plastoquinone. Couples the redox reaction to proton translocation, and thus conserves the redox energy in a proton gradient
LITCHI028843	Chr9	18066053	18066589	Agamous-like MADS-box protein
LITCHI028928	Chr9	18969194	18972434	Pentatricopeptide repeat-containing protein At4g18975
LITCHI028929	Chr9	18972711	18988270	subtilase family
LITCHI028930	Chr9	18998587	19009827	Glycosyltransferase family 20
LITCHI029039	Chr9	20575322	20577670	Agenet domain
LITCHI029040	Chr9	20582082	20585876	Belongs to the 14-3-3 family
LITCHI029442	Chr9	25649240	25653182	Cysteine-rich receptor-like protein kinase
LITCHI029450	Chr9	25737368	25761388	Cysteine-rich receptor-like protein kinase
LITCHI029451	Chr9	25756204	25757138	Cysteine-rich receptor-like protein kinase
LITCHI029452	Chr9	25757180	25757988	Cysteine-rich receptor-like protein kinase
LITCHI029453	Chr9	25761401	25761961	-
LITCHI029454	Chr9	25765730	25773515	Cysteine-rich receptor-like protein kinase
LITCHI029455	Chr9	25766059	25774071	Cysteine-rich receptor-like protein kinase
LITCHI029457	Chr9	25794081	25799009	Cysteine-rich receptor-like protein kinase
LITCHI029458	Chr9	25804296	25807275	Salt stress response/antifungal
LITCHI029479	Chr9	25989886	25991637	Glycosyl transferase family 64 domain
LITCHI029488	Chr9	26089713	26098457	Cysteine-rich receptor-like protein kinase
LITCHI029489	Chr9	26100642	26103048	Cysteine-rich receptor-like protein kinase
LITCHI029490	Chr9	26103125	26103953	Cysteine-rich receptor-like protein kinase
LITCHI029491	Chr9	26119307	26120544	Cysteine-rich receptor-like protein kinase
LITCHI029492	Chr9	26127740	26128095	-
LITCHI029493	Chr9	26128135	26128794	Cysteine-rich receptor-like protein kinase
LITCHI029494	Chr9	26134093	26137402	protein serine/threonine kinase activity
LITCHI029495	Chr9	26143050	26145134	protein serine/threonine kinase activity
LITCHI029496	Chr9	26148304	26149624	protein serine/threonine kinase activity
LITCHI029549	Chr9	26710146	26718723	beta-glucosidase activity
LITCHI029884	Chr9	29567329	29567689	RING-like zinc finger
LITCHI029885	Chr9	29570747	29571584	RING-H2 finger protein
LITCHI029903	Chr9	29714506	29717530	ethylene-responsive transcription factor
LITCHI029904	Chr9	29718599	29719655	-
LITCHI029905	Chr9	29720364	29721489	Late embryogenesis abundant protein
LITCHI029906	Chr9	29724223	29728698	Belongs to the 'GDSL' lipolytic enzyme family
LITCHI029907	Chr9	29728724	29752485	GDSL esterase lipase
LITCHI029908	Chr9	29752530	29754960	GDSL-like Lipase/Acylhydrolase
LITCHI029909	Chr9	29756440	29758243	Belongs to the 'GDSL' lipolytic enzyme family

[truncated: 7 more sheets: TableS11, TableS12, TableS13, TableS14, TableS15, TableS16, TableS17]
